# Supplementary material for: Understanding HIV risks among adolescent girls and young women in informal settlements of Nairobi, Kenya: Lessons for DREAMS
Source: PLoS One. 2018 May 31;13(5):e0197479. doi: 10.1371/journal.pone.0197479 (PMC5978990; doi:10.1371/journal.pone.0197479)
Supplement: S7 Table — (XLSX) [file pone.0197479.s007.xlsx]

## Sheet: data
pid	site	religion	belong2grp	volunteer	eversex	agedisp10	w2_condomuse	agefirstsex	livewith	marital	wlthtertile	ethnicity	agecat	nopartners_py	knowhivstatus	riskybehave	peercat	relparentcat	schlevel	condomuse
1	1	1	0	0	0	0	0	99	1	0	2	1	2		0	1	0	2	2
2	1	2	0	0	0	0	0	99	3	0	3	1	2		1	0	1	0	0
3	1	3	1	0	0	0	0	99	3	0	3	1	2		1	0	1	2	0
4	1	5	0	1	1	3	2	16	8	1	3	15	3	1	1	7	2	0		0
5	1	4	1	1	0	0	0	99	4	0	2	1	2		0	1	1	2	0
6	1	5	0	1	1	3	2	12	8	1	2	96	2	1	1	8	2	0	1	0
7	1	2	0	1	0	0	0	99	1	0	1	1	2		1	0	2	2	0
8	1	1	0	0	0	0	0	99	1	0	3	1	1		0	1	1	2	0
9	1	3	0	0	0	0	0	99	4	0	2	3	2		0	1	1	2	0
10	1	2	0	1	0	0	0	99	3	0	3	3	2		1	0	2	2	0
11	1	1	1	1	0	0	0	99	1	0	2	3	2		0	1	2	1	0
12	1	4	1	0	0	0	0	99	3	0	3	1	2		0	1	2	2	0
13	1	1	0	1	1	1	2	13	1	0	3	1	3	1	1	7	2	2	5	0
14	1	5	1	0	0	0	0	99	3	0	3	96	2		0	1	2	0	0
15	1	1	1	1	0	0	0	99	1	0	2	1	3		1	0	1	2	0
16	1	2	1	1	0	0	0	99	3	0	3	1	1		1	0	2	2	0
17	1	5	1	1	0	0	0	99	3	0	3	15	2		0	1	2	0	0
18	1	1	1	0	0	0	0	99	3	0	3	1	2		1	0	1	2	0
19	1	5	0	0	0	0	0	99	3	0	3	96	1		0	1	1	2	0
20	1	4	0	0	0	0	0	99	3	0		1	2		0	1	0	2	0
21	1	3	1	0	0	0	0	99	3	0	3	1	2		0	1	2	1	0
22	1	1	1	0	1	2	2	16	8	1		1	3	1	1	7	2	0	2	0
23	1	2	0	0	1	1	2	18	3	0	3	1	2	1	1	5	2	2	0	0
24	1	5	0	0				99	1	0	2	15	2		0	1	0	1
25	1	1	1	0	0	0	0	99	5	0	3	1	2		0	1	1	0	1
26	1	4	1	0	0	0	0	99	1	0	2	4	2		1	0	1	2	0
27	1	4	1	1	0	0	0	99	1	0	2	1	2		1	0	1	2	0
28	1	3	1	0	1	2	2		8	0	3	4	3	1		5	0	0	2	0
29	1	4	0	0	1	2	2	18	8	1	3	1	3	1	1	6	1	0	3	0
30	1	4	1	1	0	0	0	99	4	0	3	1	3		1	0	1	2	3
31	1	1	1	0	1	1	2	8	3	0	3	3	1	1	0	8	2	0	0	0
32	1	5	0	0	1	1	2	19	8	1	2	96	3	1	0	6	2	0	1	0
33	1	4	0	0	1	1	2	16	8	1	3	1	3	1	1	6	1	0	1	0
34	1	1	1	1	1	1	1	18	1	0	2	3	3	1	1	4	2	2	0	1
35	1	2	1	1	0	0	0	99	3	0	3	1	3		0	1	1	2	0
36	1	2	1	0	1	2	2	17	8	1	2	1	3	1	1	7	1	0	2	0
37	1	6	0	0	1	1	2	16	8	1	2	2	2	1	1	6	2	0	1	0
38	1	1	1	1	1	2	2	20	4	0	1	1	3	2	1	7	2	2	2	0
39	1	1	0	0	0	0	0	99	1	0	1	3	1		0	1	1	0	0
40	1	1	0	0	0	0	0	99	1	0	1	4	2		0	1	0	1	0
41	1	3	0	1	0	0	0	99	3	0	3	1	2		0	1	1	2	0
42	1	1	0	0	0	0	0	99	3	0	2	3	2		0	1	1	0	0
43	1	5	1	0	0	0	0	99	3	0	3	96	2		1	0	1	2	3
44	1	4	0	1	1	1	2	16	1	0	2	1	2	1	1	6	2	2	2	0
45	1	4	0	0	1	1	1	17	3	0		2	3	1	1	5	1	2	4	1
46	1	2	0	1	0	0	0	99	1	0	3	1	3		0	1	2	2	1
47	1	2	1	1	0	0	0	99	3	0	2	3	1		0	1	1	2	0
48	1	4	0	0	1	1	1	19	1	0	2	1	3	1	1	4	2	2	3	1
49	1	3	1	0	0	0	0	99	3	0	1	1	2		0	1	1	2	0
50	1	5	1	0	0	0	0	99	3	0	3	15	1		0	1	1	2	0
51	1	5	1	0	0	0	0	99	3	0	3	15	2		0	1	1	2	0
52	1	1	0	1	1	2	2	18	8	1	3	1	2	1	1	6	1	0	2	0
53	1	1	1	1	0	0	0	99	3	0	2	1	2		0	1	0	2	0
54	1	1	0	0	1	3	1	16	1	0	1	3	2		0	6	2	2	0	1
55	1	4	1	0	0	0	0	99	3	0	2	3	2		0	1	1	2	0
56	1	2	1	0	0	0	0	99	3	0	3	1	1		0	1	2	0	0
57	1	3	0	0	0	0	0	99	3	0	3	1	2		0	1	2	2	0
58	1	4	1	0	0	0	0	99	3	0	3	1	2		1	0	2	0	0
59	1	3	1	0	0	0	0	99	3	0	3	1	1		0	1	1	2	0
60	1	3	1	0	0	0	0	99	3	0	3	1	2		0	1	2	1	0
61	1	5	1	1	0	0	0	99	3	0	3	15	1		0	1	0	2	0
62	1	2	0	0	1	2	2	17	3	0	3	2	2	1	1	7	0	2	1	0
63	1	1	0	1	1	1	2	20	5	0	3	1	3	1	1	5	2	0	1	0
64	1	1	1	1	1	3	2	15	3	0	1	96	2		1	6	2	2	3	0
65	1	1	0	0	0	0	0	99	3	0	3	1	2		1	0	1	2	4
66	1	2	1	0	0	0	0	99	3	0	3	1	2		1	0	1	2	0
67	1	4	1	0	0	0	0	99	3	0	1	3	2		0	1	1	1	0
68	1	1	1	1	0	0	0	99	1	0	3	1	2		1	0	0	2	0
69	1	5	1	1	0	0	0	99	1	0	3	15	2		0	1	1	2	0
70	1	6	0	1	1	1	2	19	5	1		1	3	1	1	5	0	0	2	0
71	1	6	0	0	0	0	0	99	3	0	3	1	2		0	1	1	1	0
72	1	5	1	1	0	0	0	99	3	0	3	15	3		0	1	0	2	5
73	1	1	0	0	0	0	0	99	3	0	2	2	2		0	1	0	2	0
74	1	1	1	0	1	1	2	19	3	0	3	3	3	1	1	5	2	2	5	0
75	1	1	1	0	0	0	0	99	3	0	3	3	1		0	1	1	0	0
76	1	4	0	1	1	1	1	22	3	0	3	1	3	1	1	4	2	1	0	1
77	1	2	1	0	0	0	0	99	3	0	1	1	2		0	1	2	1	0
78	1	5	0	0	0	0	0	99	3	0	3	96	2		0	1	0	0	0
79	1	3	1	1	0	0	0	99	3	0	2	1	2		0	1	2	2	0
80	1	5	0	0	0	0	0	99	3	0	1	96	2		0	1	1	2	0
81	1	1	1	0	1	2	2	14	8	1	3	3	3	1	1	8	2	0	1	0
82	1	4	1	0	0	0	0	99	1	0	3	3	2		0	1	2	2	3
83	1	4	1	1	0	0	0	99	3	0	1	1	2		1	0	2	2	0
84	1	5	1	0	0	0	0	99	3	0	2	96	1		0	1	2	0	0
85	1	3	1	1	1	2	2	14	1	0	1	1	2	1	1	8	2	2	0	0
86	1	5	0	0	0	0	0	99	3	0	2	96	2		0	1	1	0	1
87	1	2	1	0	1	1	2	12	5	0	3	2	3		1	6	2	0	2	0
88	1	1	0	0	0	0	0	99	3	0	2	2	1		0	1	1	2	0
89	1	5	1	1	0	0	0	99	3	0	1	15	3		1	0	1	2	3
90	1	5	1	0	0	0	0	99	4	0	1	96	2		1	0	2	2	0
91	1	1	0	0	1	1	1	17	1	0	3	4	3	1	0	6	2	1	0	1
92	1	5	0	0	0	0	0	99	3	0	3	15	3		0	1	1	2
93	1	5	0	0	0	0	0	99	3	0	3	96	2		0	1	1	2	3
94	1	5	1	1	0	0	0	99	3	0	1	96	3		1	0	0	2	0
95	1	3	0	0	0	0	0	99	3	0	1	1	2		0	1	1	2	3
96	1	2	1	1	0	0	0	99	3	0	3	1	2		0	1	2	2	0
97	1	3	0	0	0	0	0	99	1	0	1	1	2		1	0	1	2	0
98	1	4	0	1	1	2	1	13	1	0	3	3	3		0	7	2	2	0	1
99	1	4	1	0	1	2	2	13	5	0	3	2	3	1	1	8	2	0	1	0
100	1	1	0	0	1	1	1	18	1	0	2	3	3	1	1	4	2	2	2	1
101	1	5	0	1	0	0	0	99	3	0	2	15	3		0	1	2	1	4
102	1	1	1	1	0	0	0	99	3	0	2	3	1		0	1	0	2	0
103	1	3	0	1	0	0	0	99	3	0	3	3	1		0	1	2	1	0
104	1	4	1	1	1	1	1	14	1	0	1	3	2	1	1	6	2	2	0	1
105	1	1	0	0	1	1	2	15	4	0	2	1	2	1	1	6	2	2	2	0
106	1	3	0	0	0	0	0	99	3	0	3	1	2		0	1	1	0	0
107	1	4	1	1	1	2	1	18	1	0	1	1	3	1	1	5	1	2	2	1
108	1	2	1	1	0	0	0	99	3	0	3	96	2		0	1	0	2	0
109	1	2	1	1	1	1	1	18	3	0	3	1	2	1	1	4	2	0	0	1
110	1	1	1	0	1	1	2	16	1	0	3	1	3	1	0	7	2	2	1	0
111	1	5	1	0	0	0	0	99	3	0	3	96	2		0	1	1	2	0
112	1	2	0	1	1	1	1	13	1	0	1	1	3	2	1	7	2	1	1	1
113	1	2	0	1	1	2	1	16	5	0	3	1	3	1	1	6	2	0	0	1
114	1	4	0	0	0	0	0	99	3	0	2	15	2		0	1	0	1	0
115	1	3	1	1	0	0	0	99	3	0	2	3	2		1	0	1	2	0
116	1	2	0	0	1	2	1	15	3	0	3	2	2	1	1	6	2	0	2	1
117	1	6	1	0	0	0	0	99	3	0	3	3	2		0	1	2	1	0
118	1	2	0	1	1	1	1	15	1	0	2	1	2	1	1	5	1	2	0	1
119	1	1	1	1	0	0	0	99	1	0	2	3	2		1	0	2	2	0
120	1	1	1	0	0	0	0	99	3	0	2	3	1		0	1	2	2	0
121	1	4	1	0	1	2	1	18	3	0	2	2	3	1	1	5	2	2	3	1
122	1	4	1	0	1			14	4	0	1	4	2		0	4	2	1	0
123	1	1	1	1	0	0	0	99	3	0	3	3	2		0	1	2	2	0
124	1	4	1	1	0	0	0	99	1	0	2	4	1		0	1	0	2	0
125	1	3	0	1	0	0	0	99	4	0		1	2		1	0	2	2	0
126	1	4	1	0	1	1	2	18	1	0	3	3	3		1	4	2	0	1	0
127	1	1	1	1	0	0	0	99	3	0	3	1	1		0	1	2	1	0
128	1	5	1	0	0	0	0	99	1	0	3	15	1		0	1	2	2	0
129	1	1	0	0	1	2	1	18	1	0	3	1	3	2	1	6	2	2	5	1
130	1	2	0	0	1	2	2	15	3	0	3	2	2	1	1	7	2	2	2	0
131	1	1	1	0	0	0	0	99	3	0	2	4	2		0	1	1	2	0
132	1	5	0	1	0	0	0	99	1	0	2	15	2		0	1	2	1	0
133	1	3	1	0	0	0	0	99	3	0	3	2	1		1	0	2	2	0
134	1	3	0	0	0	0	0	99	3	0	1	1	3		0	1	0	2	0
135	1	4	1	1	0	0	0	99	3	0	3	1	2		1	0	2	2	0
136	1	2	1	0	1	1	1	16	1	0	3	1	3	1	1	5	2	2	0	1
137	1	4	1	0	1			12	3	0	3	1	1		0	4	1	2	0
138	1	3	1	0	0	0	0	99	3	0	3	1	1		0	1	0	2	0
139	1	5	0	1	0	0	0	99	3	0	1	15	2		1	0	0	2	1
140	1	3	1	1	0	0	0	99	3	0	3	1	3		0	1	2	2	0
141	1	5	0	0	1	3	2	15	8	1	2	96	3	1	1	7	2	0	1	0
142	1	2	0	0	0	0	0	99	3	0	3	1	3		0	1	2	2	4
143	1	6	1	1	0	0	0	99	1	0	3	3	1		0	1	1	2	0
144	1	1	0	0	1	1	1	18	1	0	1	1	3	1	1	4	2	2	3	1
145	1	1	0	0	1	1	1	15	96	0	2	3	3	1	1	5	2	0	5	1
146	1	2	0	1	1	1	1	18	1	0	3	1	3	1	1	4	2	2	5	1
147	1	4	0	0	1	2	2	15	5	0		1	2	1	1	7	2	0	1	0
148	1	1	0	1	1	1	2	13	1	0	1	1	2	1	1	7	1	2	1	0
149	1	6	1	1	0	0	0	99	3	0	1	3	2		0	1	2	2	0
150	1	1	0	0	0	0	0	99	3	0	2	1	2		0	1	1	2	0
151	1	2	0	1	0	0	0	99	3	0	1	1	2		0	1	1	2	3
152	1	4	1	0	0	0	0	99	3	0	3	2	2		0	1	1	1	0
153	1	3	0	1	1	2	1	16	96	0	3	1	3	1	1	6	2	0	1	1
154	1	6	1	0	0	0	0	99	3	0	3	3	2		0	1	1	2	0
155	1	1	0	0	1	1	2	15	4	0		96	2	1	1	6	2	1	1	0
156	1	4	1	1	1	1	2	16	3	0	3	3	2		0	6	2	2	2	0
157	1	2	0	0	0	0	0	99	1	0	1	2	2		0	1	0	1	0
158	1	4	1	0	1	1	2	15	8	1	2	1	2	1	1	6	2	0	1	0
159	1	1	1	0	0	0	0	99	3	0		1	2		1	0	2	2	0
160	1	1	1	1	0	0	0	99	1	0	1	96	2		0	1	2	0	0
161	1	3	1	1	1	1	1	21	4	0	1	1	3	1	1	4	2	2	0	1
162	1	4	1	1	0	0	0	99	1	0	2	4	1		0	1	1	2	0
163	1	1	1	0	1	1	1	18	1	0	3	2	2	1	1	4	2	2	2	1
164	1	6	0	0	0	0	0	99	1	0	2	1	3		1	0	1	2	0
165	1	5	0	0	1	3	2	14	8	1	1	15	2	1	1	8	1	0	1	0
166	1	5	0	0	1	1	1	15	96	0	2	1	3	1	1	5	2	0	1	1
167	1	4	0	0	0	0	0	99	3	0	3	1	1		0	1	1	2	0
168	1	1	0	0	1	2	2	16	8	1	3	3	3	1	1	7	2	0	1	0
169	1	2	0	1	1	1	1	14	1	0	3	1	2	1	1	6	2	2	2	1
170	1	5	1	0	0	0	0	99	1	0	3	96	3		0	1	2	1	0
171	1	3	1	1	0	0	0	99	1	0	3	4	1		0	1	2	0	0
172	1	3	1	1	1	1	2	14	3	0	2	3	2	1	1	7	2	2	3	0
173	1	5	1	1	0	0	0	99	3	0	3	15	2		1	0	1	2	3
174	1	1	0	0	1	2	1	9	5	0	3	1	2		1	6	2	0	0	1
175	1	3	0	0	0	0	0	99	3	0	3	4	2		0	1	2	2	0
176	1	3	1	1	0	0	0	99	3	0	3	1	1		0	1	1	2	0
177	1	2	1	1	0	0	0	99	3	0	2	4	2		1	0	1	2	0
178	1	4	0	0	0	0	0	99	3	0	1	1	2		0	1	1	2	0
179	1	6	0	0	1	1	2	20	3	0	2	3	3	1	0	6	2	1	0	0
180	1	5	1	1	0	0	0	99	3	0	2	96	1		0	1	1	2	0
181	1	4	1	1	0	0	0	99	3	0	3	1	3		1	0	2	2	0
182	1	4	0	0	1	1	2	16	8	1	3	4	3	1	1	6	2	0	1	0
183	1	1	0	0	1	1	2	18	3	0	2	3	3		1	4	2	2	2	0
184	1	4	1	1	0	0	0	99	1	0	2	3	2		0	1	1	2	0
185	1	3	0	0	0	0	0	99	3	0	3	2	3		0	1	2	1	0
186	1	3	0	0	1	2	1	15	3	0	2	3	2	1	0	7	1	0	2	1
187	1	2	0	0	1	1	2	16	3	0	2	2	2	1	1	6	0	2	1	0
188	1	4	0	1	0	0	0	99	1	0	3	1	2		0	1	2	2	0
189	1	1	0	0	1	1	2	13	4	0	3	3	2	1	1	7	1	2	0	0
190	1	4	0	0	1	1	2	16	8	1	2	1	3	1	1	6	2	0	1	0
191	1	6	1	0	1	1	1	14	96	0	3	1	3		1	5	2	0	1	1
192	1	2	0	1	1	1	1	20	3	0	2	1	3	2	1	5	2	2	5	1
193	1	1	0	0	0	0	0	99	96	0	3	4	2		1	0	1	0	0
194	1	2	1	1	0	0	0	99	1	0	3	4	2		0	1	2	2	0
195	1	1	0	1	0	0	0	99	1	0	2	3	1		0	1	1	2	0
196	1	3	1	0	0	0	0	99	1	0	1	1	2		1	0	1	2	0
197	1	5	0	1	0	0	0	99	3	0	3	96	1		0	1	0	2	0
198	1	2	1	0	0	0	0	99	1	0	2	3	1		0	1	1	2	0
199	1	3	1	1	1	1	2	17	8	1	2	2	3	1	1	6	2	0	1	0
200	1	2	0	1	1	1	1	19	3	0	1	1	3	2	0	6	2	2	0	1
201	1	5	0	0	0	0	0	99	3	0	2	96	2		1	0	2	1	0
202	1	5	0	1	0	0	0	99	3	0	3	96	3		0	1	2	2
203	1	4	0	0	1	1	2	14	3	0	2	2	2	1	1	7	2	1	5	0
204	1	1	1	0	1	1	1	14	1	0	3	1	2	1	1	6	2	2	2	1
205	1	5	0	0	0	0	0	99	3	0	2	15	3		0	1	1	2	3
206	1	3	1	1	0	0	0	99	4	0	2	1	1		1	0	0	1	0
207	1	2	1	1	0	0	0	99	1	0	3	1	2		1	0	2	2	0
208	1	2	0	0	1	1	1	20	1	0	2	2	3	1	1	4	2	2	2	1
209	1	6	1	0	0	0	0	99	3	0	3	2	2		1	0	2	1	3
210	1	5	0	0	1	2	2	18	5	1	3	96	3	1	1	6	2	0	2	0
211	1	4	1	1	0	0	0	99	1	0	3	1	2		1	0	2	2	0
212	1	4	0	1	0	0	0	99	3	0		2	2		1	0	2	2	0
213	1	3	1	0	0	0	0	99	3	0	3	1	2		0	1	2	2	0
214	1	2	0	0	0	0	0	99	1	0	3	3	2		0	1	0	2	0
215	1	4	0	0	0	0	0	99	1	0	2	1	2		1	0	1	2	0
216	1	1	0	1	1	2	2	15	3	0	1	3	2	1	0	8	2	1	0	0
217	1	2	1	1	0	0	0	99	1	0	1	2	2		1	0	2	2	0
218	1	2	1	1	0	0	0	99	3	0	1	1	2		0	1	2	2	0
219	1	3	1	0	0	0	0	99	1	0	3	3	2		0	1	2	2	0
220	1	6	1	0	0	0	0	99	3	0	1	2	2		1	0	1	0	0
221	1	3	0	0	1	2	2	17	1	0	2	3	2		1	6	1	0	0	0
222	1	2	0	1	1	1	2	15	1	0	3	1	3		1	5	2	1	2	0
223	1	3	1	1	0	0	0	99	3	0	3	1	1		0	1	1	2	0
224	1	1	1	1	1	1	2	14	1	0	3	1	2	1	1	7	1	2	5	0
225	1	1	0	0	1	2	2	13	8	1	1	3	2	2	1	9	2	0	1	0
226	1	5	0	0	0	0	0	99	1	0	3	15	2		0	1	1	2	0
227	1	4	1	0	1	2	2	15	8	1	3	3	2	1	1	7	2	0	2	0
228	1	2	0	0	1	1	1	12	3	0	1	3	2	1	1	6	1	2	0	1
229	1	5	0	1	0	0	0	99	1	0	3	96	2		1	0	2	1	0
230	1	1	1	1	0	0	0	99	1	0	2	1	2		1	0	2	2	0
231	1	2	1	1	1	1	2	16	8	1	2	1	3	1	1	6	2	0	3	0
232	1	1	0	1	0	0	0	99	1	0	2	3	2		0	1	2	2	0
233	1	5	0	0	1	3	2	16	8	1	2	15	2	1	1	7	0	0		0
234	1	2	0	1	0	0	0	99	3	0		96	1		1	0	2	0	0
235	1	2	0	1	1	1	2	17	8	1	3	3	3	1	1	6	0	0	1	0
236	1	5	0	0	0	0	0	99	3	0	3	96	1		0	1	1	2	0
237	1	5	1	1	0	0	0	99	1	0	3	96	2		0	1	2	2	0
238	1	2	1	0	0	0	0	99	4	0	2	2	2		0	1	2	2	0
239	1	5	0	0	0	0	0	99	3	0	1	96	1		0	1	0	2	0
240	1	5	1	1	0	0	0	99	3	0	3	96	1		0	1	0	0	0
241	1	5	0	0	1	3	2	16	8	1	1	96	3	1	1	7	1	0	3	0
242	1	3	1	0	0	0	0	99	3	0	2	2	2		1	0	2	2	0
243	1	5	0	0	1	1	2	15	8	1	1	96	2	1	0	7	1	0	2	0
244	1	4	1	1	0	0	0	99	3	0	3	1	1		0	1	2	2	0
245	1	2	1	1	0	0	0	99	1	0	3	1	2		0	1	2	2	0
246	1	3	0	1	1	2	2	18	8	1	3	3	3	1	0	7	2	0	1	0
247	1	1	0	0	1	1	1	17	3	0	2	3	2	1	1	5	2	1	0	1
248	1	5	0	1	0	0	0	99	1	0	2	15	2		0	1	0	2	0
249	1	6	0	0	1	2	2	17	8	1	3	1	3	1	1	7	2	0	2	0
250	1	1	0	1	1	2	2	16	8	1	1	4	3	1	1	7	2	0	2	0
251	1	5	0	1	0	0	0	99	3	0	3	15	2		0	1	0	1	1
252	1	2	0	0	0	0	0	99	3	0	2	4	2		0	1	0	2	0
253	1	1	0	1	0	0	0	99	1	0		96	3		1	0	2	2	5
254	1	1	1	1	0	0	0	99	3	0	2	3	2		0	1	1	2	0
255	1	2	0	1	0	0	0	99	1	0	3	1	2		1	0	2	1	3
256	1	3	1	1	0	0	0	99	3	0	3	1	2		0	1	2	1	3
257	1	3	1	1	1	1	1	17	1	0	2	1	2	1	1	5	1	2	0	1
258	1	4	1	0	0	0	0	99	3	0	3	1	1		0	1	2	2	0
259	1	1	1	1	0	0	0	99	4	0	3	1	2		0	1	1	2	0
260	1	2	0	0	0	0	0	99	4	0	3	1	2		0	1	2	1	0
261	1	3	0	0	1	2	2	15	1	0	3	1	2	1	1	7	2	1	0	0
262	1	5	1	1	0	0	0	99	3	0	3	96	2		0	1	1	2	0
263	1	5	1	0	0	0	0	99	4	0	3	15	2		0	1	0	2	1
264	1	1	1	0	1	1	2	13	1	0	1	4	2		0	7	1	2	3	0
265	1	3	1	1	1	1	1	19	1	0	1	3	3		1	3	1	0	0	1
266	1	3	0	0	0	0	0	99	3	0	3	2	2		0	1	1	2	0
267	1	1	1	1	1			16	1	0	1	1	2		1	2	0	2	5
268	1	6	0	1	1	2	2	15	96	0	2	1	3		1	6	2	0	2	0
269	1	1	0	0	1	1	1	17	3	0	3	3	3		0	5	0	2	1	1
270	1	4	1	1	0	0	0	99	3	0	3	1	2		0	1	2	2	0
271	1	5	1	1	0	0	0	99	3	0	2	96	2		0	1	2	2	0
272	1	4	1	1	0	0	0	99	1	0	2	3	1		0	1	1	2	0
273	1	5	1	1	0	0	0	99	3	0	1	96	3		1	0	1	0	3
274	1	1	0	0	1	1	2	14	5	0	2	1	2	1	1	7	2	0	1	0
275	1	5	0	0	1	1	2	20	8	1		96	3	1	0	6	2	0	2	0
276	1	2	1	0	0	0	0	99	1	0	3	1	2		0	1	2	2	0
277	1	1	1	1	1	2	1	19	1	0	2	1	2	1	1	5	2	0	1	1
278	1	4	0	1	1	1	2	17	1	0	3	1	2		1	5	2	2	2	0
279	1	1	0	0	1	1	2	17	4	0	2	1	3	1	1	6	2	2	1	0
280	1	3	1	1	1			16	3	0	2	2	2		1	2	1	2	0
281	1	5	1	0	0	0	0	99	1	0	2	15	2		0	1	2	2	0
282	1	6	0	0	1	2	2	17	8	1	3	3	3	1	1	7	1	0	1	0
283	1	2	0	1	0	0	0	99	1	0		1	1		0	1	2	2	0
284	1	5	1	1	1	2	2	17	8	1		96	2	1	1	7	1	0	2	0
285	1	4	1	0	0	0	0	99	3	0	1	3	2		1	0	2	0	0
286	1	4	1	0	0	0	0	99	4	0	1	1	2		0	1	1	2	0
287	1	5	0	0	0	0	0	99	3	0	1	15	2		0	1	1	2	0
288	1	3	1	1	0	0	0	99	3	0	3	2	2		1	0	2	2	0
289	1	2	0	1	1	1	2	15	1	0	2	1	3	1	1	6	2	2	2	0
290	1	5	1	1	0	0	0	99	1	0	1	96	2		1	0	0	1	0
291	1	2	0	0	0	0	0	99	1	0	2	1	1		0	1	1	2	0
292	1	3	0	0	0	0	0	99	3	0	1	1	2		0	1	2	2	0
293	1	3	1	0	0	0	0	99	3	0	2	2	2		0	1	2	2	0
294	1	1	0	0	1	1	2	17	1	0	3	1	3	1	1	6	2	2	4	0
295	1	5	1	0	0	0	0	99	3	0	3	96	1		0	1	0	2	0
296	1	5	1	1	0	0	0	99	3	0	3	15	2		1	0	2	2	2
297	1	3	1	0	0	0	0	99	1	0	1	1	2		1	0	2	2	4
298	1	5	0	0	1	1	2	11	8	1	3	15	2	1	0	8	1	0		0
299	1	2	1	1	0	0	0	99	3	0	2	2	2		0	1	2	1	0
300	1	1	1	1	1	1	1	15	3	0	3	1	2	1	0	6	2	2	0	1
301	1	2	1	0	0	0	0	99	3	0	3	2	2		0	1	1	1	0
302	1	2	0	0	0	0	0	99	3	0	3	4	3		1	0	2	2	3
303	1	1	0	1	1	2	1	12	8	1	1	3	3	1	1	7	2	0	1	1
304	1	5	0	0	1	1	2	19	8	1	1	96	3	1	0	6	1	0		0
305	1	3	1	1	1	2	1	16	1	0	2	1	3	1	1	6	2	2	0	1
306	1	3	1	0	1	1	2	18	8	1	1	1	3	1	1	5	2	0	1	0
307	1	1	0	0	1	2	2	18	4	0	2	1	3	2	1	7	2	0	2	0
308	1	1	1	0	0	0	0	99	3	0	3	3	1		0	1	2	2	0
309	1	6	1	1	1	1	2	16	5	0	1	1	2		0	6	2	0	2	0
310	1	4	1	1	0	0	0	99	3	0	3	1	2		0	1	1	0	0
311	1	3	0	1	1	1	2	16	8	1	3	1	2	1	0	7	2	0	1	0
312	1	2	0	1	0	0	0	99	3	0	1	1	3		0	1	1	2	4
313	1	1	1	1	0	0	0	99	3	0	3	4	1		0	1	2	2	0
314	1	1	1	1	0	0	0	99	3	0	3	1	3		1	0	2	1	0
315	1	6	0	0	1	1	2	7	3	0	2	1	2	1	1	7	1	2	0	0
316	1	5	1	0	0	0	0	99	1	0	1	15	1		1	0	0	2	0
317	1	2	1	1	1	1	2	17	8	1	3	1	3	1	1	6	2	0	2	0
318	1	4	0	0	1	1	1	19	5	0	3	4	3	1	1	4	0	0	4	1
319	1	5	1	0	0	0	0	99	4	0	3	96	2		1	0	1	1	0
320	1	6	0	0	0	0	0	99	3	0	3	2	2		1	0	2	2	0
321	1	4	1	1	0	0	0	99	4	0	3	1	2		0	1	1	2	0
322	1	3	1	0	0	0	0	99	3	0	3	3	2		1	0	1	2	0
323	1	3	1	1	1			13	1	0	3	1	1		0	4	1	2	0
324	1	6	1	0	0	0	0	99	1	0	3	1	1		0	1	0	1	0
325	1	1	1	0	1	1	2	13	5	0	3	1	3	1	1	7	2	0	5	0
326	1	3	1	1	1	2	2	13	8	1	3	3	3	1	1	8	2	0	2	0
327	1	2	1	0	0	0	0	99	3	0	3	2	2		1	0	2	1	0
328	1	4	0	0	1	1	2	15	1	0	1	3	2		1	5	1	2	0	0
329	1	6	1	0	1	2	1	18	1	0	2	1	3		1	4	2	2	0	1
330	1	3	1	0	0	0	0	99	1	0	1	1	2		1	0	2	1	0
331	1	1	1	0	0	0	0	99	1	0	1	3	1		0	1	1	1	0
332	1	1	1	1	0	0	0	99	1	0	1	3	1		0	1	1	2	0
333	1	5	1	0	0	0	0	99	3	0	3	96	2		0	1	2	0	0
334	1	5	0	0	0	0	0	99	4	0	3	15	2		0	1	0	0	0
335	1	1	1	1	1			17	1	0	3	1	2		0	3	1	2	5
336	1	1	1	1	0	0	0	99	4	0	2	3	2		1	0	1	2	0
337	1	5	0	0	0	0	0	99	3	0	2	15	1		0	1	2	0	0
338	1	5	1	1	0	0	0	99	3	0	1	15	2		0	1	0	2	0
339	1	2	1	0	0	0	0	99	4	0	3	1	2		0	1	2	2	0
340	1	2	1	1	0	0	0	99	3	0	1	3	1		0	1	1	2	0
341	1	2	0	0	1	3	1	15	3	1	1	96	2	1	1	6	2	2		1
342	1	4	0	1	1	1	2	16	1	0	2	3	2	1	1	6	2	2	0	0
343	1	1	0	0	0	0	0	99	3	0	3	96	1		0	1	1	2	0
344	1	1	0	1	1	1	2	14	1	0	2	3	2	1	1	7	2	2	5	0
345	1	1	0	0	0	0	0	99	1	0	1	3	2		0	1	0	2	0
346	1	1	0	1	1	1	2	14	96	0	2	4	3	2	1	8	2	0	1	0
347	1	1	0	0	1	1	2	16	8	1	3	1	3	1	1	6	2	0	3	0
348	1	2	1	0	1	1	2	11	3	0	2	2	1		0	7	1	2	0	0
349	1	6	0	0	1	1	2	17	96	0	2	1	3		1	5	1	0	1	0
350	1	5	1	0	0	0	0	99	1	0	2	15	1		0	1	0	2	0
351	1	4	1	0	1	1	2	20	3	0	1	3	3	1	1	5	2	1	0	0
352	1	2	1	0	0	0	0	99	3	0	2	3	1		0	1	1	2	0
353	1	3	0	0	1	1	2	12	1	0	2	1	2		1	6	0	1	0	0
354	1	1	1	1	0	0	0	99	3	0	1	2	3		1	0	2	1	0
355	1	3	1	1	0	0	0	99	4	0	3	1	2		1	0	1	2	3
356	1	1	0	0	0	0	0	99	3	0	3	1	1		0	1	1	2	0
357	1	1	0	0	1	1	2	17	3	0	3	1	2		0	6	2	2	2	0
358	1	5	0	0	0	0	0	99	3	0	3	15	2		1	0	1	2	0
359	1	3	1	0	0	0	0	99	3	0	3	1	2		1	0	1	1	0
360	1	4	0	1	1	1	1	17	1	0	3	3	2		1	4	1	2	0	1
361	1	4	0	1	1	2	2	17	1	0	2	2	3	1	1	7	2	1	4	0
362	1	5	1	1	1	3	2	15	8	1	3	96	2	1	1	7	1	0	1	0
363	1	5	1	0	0	0	0	99	3	0	2	96	1		0	1	2	2	0
364	1	1	1	1	1			15	1	0	2	1	2		1	2	2	1	0
365	1	3	0	1	1	2	2	15	8	1	1	4	2	1	1	7	2	0	3	0
366	1	2	0	0	1	1	2	16	5	0	3	1	3	1	0	7	2	0	1	0
367	1	5	1	1	0	0	0	99	3	0	3	15	2		0	1	2	2	0
368	1	1	1	0	1	1	2	13	8	1	1	3	3	1	1	7	1	0	1	0
369	1	1	1	0	0	0	0	99	3	0	2	2	1		0	1	0	2	0
370	1	4	1	0	0	0	0	99	3	0	3	3	1		0	1	2	2	0
371	1	5	1	1	0	0	0	99	3	0	3	15	2		0	1	1	1	0
372	1	2	1	1	1	1	2	17	1	0		1	2	1	0	7	1	2	0	0
373	1	5	0	1	0	0	0	99	3	0	3	15	2		0	1	2	2	0
374	1	3	1	1	0	0	0	99	3	0	1	1	2		0	1	1	2	0
375	1	4	1	0	0	0	0	99	3	0	3	1	1		0	1	1	2	0
376	1	1	1	1	1	1	2	15	8	1	1	3	3	1	1	6	0	0	2	0
377	1	5	0	1	0	0	0	99	1	0	1	15	3		0	1	0	0	3
378	1	3	1	0	0	0	0	99	3	0	3	1	2		0	1	2	2	0
379	1	1	0	1	0	0	0	99	1	0	1	1	2		1	0	0	2	0
380	1	2	1	0	0	0	0	99	3	0	3	2	2		0	1	1	2	0
381	1	2	1	0	1	1	1	18	8	1	2	2	3	1	1	4	1	0	3	1
382	1	2	0	1	1	1	2	11	8	1	3	2	3	1	1	7	2	0	1	0
383	1	5	1	1	0	0	0	99	3	0	3	96	1		0	1	2	2	0
384	1	1	1	0	0	0	0	99	1	0	2	3	1		0	1	1	2	0
385	1	1	1	1	1	2	2	15	4	0	2	3	2	1	1	7	2	2	0	0
386	1	6	0	0	1	1	1	16	4	0	3	1	3	1	1	5	2	2	1	1
387	1	1	1	0	1	1	2	11	1	0	2	3	2	1	0	8	2	2	0	0
388	1	3	0	1	0	0	0	99	3	0	3	1	1		0	1	1	2	0
389	1	5	0	0	0	0	0	99	3	0	3	96	1		0	1	1	2	0
390	1	2	1	1	1	1	1	18	3	0	2	4	2	1	0	5	2	0	0	1
391	1	2	0	0	1	1	1	16	3	0	3	1	3	1	1	5	2	0	2	1
392	1	2	0	0	0	0	0	99	1	0	1	1	1		1	0	1	2	0
393	1	5	1	1	0	0	0	99	3	0	3	96	1		0	1	1	2	0
394	1	1	1	0	0	0	0	99	3	0	3	2	1		0	1	0	2	0
395	1	2	1	0	0	0	0	99	1	0	1	3	1		0	1	0	2	0
396	1	5	0	0	0	0	0	99	4	0	1	96	1		0	1	2	1	0
397	1	2	1	1	1	2	2	15	8	1		3	2	1	1	7	2	0	2	0
398	1	2	0	1	0	0	0	99	4	0	3	1	1		0	1	1	2	0
399	1	1	1	0	0	0	0	99	1	0	2	1	2		0	1	1	2	0
400	1	4	0	0	1	2	1	14	1	0	3	3	2		1	6	2	2	2	1
401	1	2	0	0	1	1	2	16	8	1	2	3	3	1	1	6	2	0	2	0
402	1	2	0	0	1	2	1	15	1	0	2	1	2	1	1	6	2	2	1	1
403	1	1	0	0	1	2	1	17	96	0	2	1	3	1	1	6	2	0	1	1
404	1	2	1	1	0	0	0	99	3	0	3	2	2		1	0	2	2	0
405	1	5	1	0	0	0	0	99	3	0	2	2	1		0	1	2	2	0
406	1	2	0	1	1	1	2	17	8	1	3	1	2	1	1	6	2	0	0	0
407	1	4	0	0	0	0	0	99	1	0	2	1	2		1	0	0	2	0
408	1	5	0	0	0	0	0	99	3	0	3	15	3		1	0	1	2	5
409	1	2	0	0	0	0	0	99	3	0	3	1	1		0	1	0	2	0
410	1	2	0	1	1	2	1	15	3	0	3	1	2	2	0	8	2	2	0	1
411	1	3	1	1	1	2	2	15	8	1	3	2	3	1	1	7	1	0	2	0
412	1	2	0	1	0	0	0	99	1	0	2	1	2		0	1	1	2	0
413	1	3	1	1	1			15	3	0	1	2	3		1	2	1	0	0
414	1	3	0	1	1	1	2	16	96	0	1	1	2		1	5	2	0	1	0
415	1	1	1	1	0	0	0	99	3	0	3	1	3		1	0	2	2	0
416	1	2	1	0	0	0	0	99	4	0	3	2	3		0	1	2	0	2
417	1	4	0	1	0	0	0	99	4	0	2	1	2		1	0	2	1	0
418	1	2	1	1	1	1	2	15	3	0	1	3	2		1	5	1	2	0	0
419	1	5	1	1	0	0	0	99	3	0	3	15	2		1	0	2	0	2
420	1	3	1	1	0	0	0	99	3	0	2	2	1		0	1	0	2	0
421	1	2	0	0	0	0	0	99	3	0	3	1	2		0	1	1	2	0
422	1	6	0	1	1	2	2	18	5	0	2	1	3	1	1	6	2	0	3	0
423	1	3	0	0	1	1	2	16	3	0	3	1	2	1	1	6	2	2	2	0
424	1	6	0	0	1	2	2	17	8	1	2	3	2	1	0	8	2	0	2	0
425	1	5	0	0	0	0	0	99	1	0	3	96	3		1	0	2	2	1
426	1	2	0	0	0	0	0	99	3	0	3	1	2		0	1	1	2	0
427	1	2	0	0	0	0	0	99	3	0	3	1	2		1	0	2	2	0
428	1	5	0	0	0	0	0	99	3	0	3	15	3		0	1	1	2	3
429	1	3	1	0	1	2	2	18	8	1	2	1	3	1	1	6	1	0	1	0
430	1	5	1	1	0	0	0	99	3	0	1	15	2		1	0	2	2	0
431	1	1	0	0	1	1	2	15	1	0	2	3	2		1	5	2	2	0	0
432	1	1	1	1	1	1	2	17	1	0	2	3	3	1	1	6	2	1	2	0
433	1	2	1	1	0	0	0	99	3	0	3	3	2		1	0	1	2	0
434	1	4	1	1	0	0	0	99	3	0	3	1	2		0	1	1	2	0
435	1	1	0	1	1	1	2	13	8	1	3	3	3	1	1	7	1	0	1	0
436	1	3	1	1	1		2	16	1	0	2	1	2	1	1	5	2	2	0	0
437	1	4	0	0	0	0	0	99	3	0	3	1	1		0	1	1	2	0
438	1	5	1	1	0	0	0	99	4	0	3	96	2		0	1	0	2	0
439	1	5	0	0	1	1	2	15	8	1	3	96	2	1	1	6	2	0	2	0
440	1	3	0	1	1	1	1	14	1	0	2	4	3	1	1	6	2	0	2	1
441	1	4	0	0	1	1	1	18	3	0	3	1	3	1	1	4	2	2	5	1
442	1	2	1	0	1	1	2	17	8	1	1	3	3	1	1	6	2	0	5	0
443	1	2	1	1	0	0	0	99	3	0	3	4	1		0	1	2	2	0
444	1	5	1	1	1	1	2	18	8	1		15	3	1	1	5	2	0	2	0
445	1	1	1	1	1	1	2	16	8	1	3	1	3	1	1	6	2	0	2	0
446	1	5	0	0	1	1	2	17	3	0	3	15	3		1	5	0	2		0
447	1	1	1	0	1	2	1	15	3	0	3	1	3	1	1	6	2	1	2	1
448	1	6	0	1	1	3	2	16	8	1	3	1	2	1	1	7	2	0	2	0
449	1	3	1	1	0	0	0	99	3	0	3	1	1		1	0	2	1	0
450	1	2	0	1	1	2	2	15	8	1	3	1	3	1	1	7	2	0	1	0
451	1	6	1	0	0	0	0	99	3	0	2	1	2		0	1	2	1	0
452	1	2	1	1	1	2	2	16	1	0	2	1	3	1	1	7	2	2	1	0
453	1	6	0	1	1	1	2	17	5	0	3	4	3	1	0	7	2	0	5	0
454	1	4	1	0	0	0	0	99	4	0	3	1	2		0	1	2	0	0
455	1	2	0	1	1	1	2	17	8	1	3	1	3	1	1	6	2	0	5	0
456	1	1	0	0	1	1	2	16	8	1	1	3	3	1	1	6	2	0	1	0
457	1	4	0	0	0	0	0	99	3	0	2	3	1		0	1	1	1	0
458	1	2	0	1	1	1	2	14	1	0	2	4	3	1	1	7	2	2	1	0
459	1	4	0	1	1	1	2	13	3	0	3	1	3	1	1	7	2	2	1	0
460	1	4	0	0	1	1	2	16	3	0	3	1	3	1	1	6	2	1	4	0
461	1	2	1	0	1	3	2	16	8	1	3	3	2	1	1	7	2	0	2	0
462	1	5	1	0	0	0	0	99	3	0	2	96	1		0	1	1	2	0
463	1	1	1	1	0	0	0	99	3	0	2	2	2		0	1	1	2	0
464	1	3	0	1	0	0	0	99	1	0	2	1	2		0	1	2	2	0
465	1	3	0	1	1	1	2	11	8	1	2	4	3	1	1	7	1	0	4	0
466	1	4	0	0	0	0	0	99	3	0	2	4	1		0	1	2	2	0
467	1	6	0	1	1	1	1	11	1	0	3	1	3	1	1	6	2	1	2	1
468	1	4	0	0	1	1	2	17	8	1	1	1	3	1	1	6	2	0	0	0
469	1	5	1	1	0	0	0	99	3	0	3	15	3		1	0	2	1	4
470	1	4	1	0	0	0	0	99	1	0	3	3	2		1	0	1	2	0
471	1	5	1	0	0	0	0	99	3	0	2	15	2		0	1	0	2	3
472	1	4	0	0	1	1	2	14	4	0	1	3	2	1	1	7	1	0	2	0
473	1	4	1	0	1			13	3	0	3	3	2		0	4	2	2	0
474	1	2	0	0	1	1	1		3	0	2	2	2	1	0	4	2	0	0	1
475	1	2	1	0	0	0	0	99	4	0	3	3	2		0	1	1	1	3
476	1	5	1	1	0	0	0	99	3	0	3	15	2		0	1	0	2	3
477	1	3	0	1	1	2	1	14	1	0	3	4	2	1	0	8	2	2	0	1
478	1	4	0	0	1	1	2	17	3	1	1	1	2	1	1	6	2	2	1	0
479	1	1	1	1	1	1	2	17	8	1	3	4	3	1	0	7	2	0	1	0
480	1	6	0	0	0	0	0	99	1	0	3	1	1		1	0	2	2	0
481	1	2	1	1	0	0	0	99	3	0	3	1	2		1	0	1	2	0
482	1	3	0	0	1	1	2	20	3	0	1	3	3	1	1	5	1	2	0	0
483	1	5	0	0	0	0	0	99	4	0	2	4	1		0	1	1	2	0
484	1	3	0	0	1	1	2	13	3	0	1	2	1	1	1	7	2	2	0	0
485	1	3	0	0	1	1	2	14	3	0		1	3	2	1	8	2	2	3	0
486	1	3	1	1	0	0	0	99	3	0		96	2		0	1	1	1	0
487	1	2	1	0	0	0	0	99	1	0	3	1	2		0	1	1	2	0
488	1	6	0	0	1	1	2	15	3	0	3	1	2	1	0	7	2	2	0	0
489	1	5	1	0	0	0	0	99	4	0	3	96	2		1	0	2	2	3
490	1	6	0	1	0	0	0	99	3	0	3	1	2		0	1	0	1	0
491	1	5	1	1	0	0	0	99	3	0	3	96	2		0	1	0	2	0
492	1	2	1	0	0	0	0	99	1	0	3	3	2		0	1	2	2	0
493	1	1	0	0	1	1	2	15	96	0	2	1	3	1	1	6	2	0	2	0
494	1	4	0	0	0	0	0	99	3	0	3	1	1		0	1	0	0	0
495	1	5	1	1	0	0	0	99	3	0	2	96	1		0	1	1	2	0
496	1	5	1	1	0	0	0	99	3	0	2	96	2		0	1	1	2	3
497	1	4	1	0	0	0	0	99	3	0	3	2	2		0	1	1	2	0
498	1	4	0	0	1		2	17	3	0	2	2	3		1	4	2	1	1	0
499	1	5	0	0	0	0	0	99	1	0	3	96	2		1	0	2	2	3
500	1	5	1	1	0	0	0	99	3	0	3	15	2		1	0	1	2	3
501	1	5	0	1	0	0	0	99	3	0	3	96	1		0	1	1	2	0
502	1	1	0	0	1	1	2		3	0	3	1	2	1	1	4	1	2	3	0
503	1	3	1	1	1	3	2	16	8	1		2	3	1	1	7	2	0	1	0
504	1	5	1	0	1	1	2	19	8	1	1	1	3	1	1	5	2	0	1	0
505	1	6	0	1	0	0	0	99	3	0		1	2		0	1	1	1	0
506	1	1	1	1	0	0	0	99	3	0	1	3	2		1	0	0	2	0
507	1	4	1	0	0	0	0	99	3	0	2	96	2		1	0	1	2	0
508	1	5	0	0	0	0	0	99	3	0	2	96	2		0	1	1	2	0
509	1	3	1	0	0	0	0	99	3	0	3	3	2		0	1	1	1	0
510	1	5	0	0	0	0	0	99	3	0	3	15	3		0	1	1	1	2
511	1	3	0	0	0	0	0	99	1	0	3	3	2		0	1	2	0	2
512	1	5	0	1	0	0	0	99	3	0	2	96	2		0	1	2	0	0
513	1	1	0	1	1	1	2	16	1	0	2	2	2	1	1	6	1	1	0	0
514	1	2	1	1	0	0	0	99	1	0	1	1	2		1	0	1	1	0
515	1	3	0	0	1	2	2	16	8	1		1	3	1	1	7	2	0	2	0
516	1	2	1	0	0	0	0	99	3	0	3	3	2		0	1	0	2	0
517	1	4	1	1	0	0	0	99	3	0	2	1	1		0	1	2	2	0
518	1	1	0	0	0	0	0	99	3	0	3	3	2		0	1	1	2	0
519	1	4	1	0	0	0	0	99	1	0	3	1	1		0	1	0	2	0
520	1	5	0	1	0	0	0	99	1	0	3	15	3		1	0	2	2	5
521	1	2	1	1	0	0	0	99	3	0	3	1	1		0	1	2	2	0
522	1	2	1	0	0	0	0	99	3	0	2	2	1		0	1	1	2	0
523	1	1	1	1	0	0	0	99	1	0	2	1	1		0	1	0	2	0
524	1	2	1	0	0	0	0	99	3	0	3	3	2		0	1	1	2	0
525	1	1	0	0	1	2	1	13	4	0	3	1	3	2	1	8	2	2	2	1
526	1	5	1	1	0	0	0	99	3	0	3	1	2		0	1	2	2	0
527	1	1	1	1	0	0	0	99	3	0	3	3	2		0	1	2	1	3
528	1	2	1	1	0	0	0	99	1	0	3	1	2		0	1	1	2	0
529	1	1	0	0	1	1	2	14	1	0	3	4	3	1	1	7	2	2	2	0
530	1	5	1	0	0	0	0	99	3	0	2	96	1		0	1	2	0	0
531	1	3	0	0	1	1	2	16	8	1	2	1	3	1	1	6	2	0	1	0
532	1	6	0	0	1	1	2	15	8	1	1	1	2	1	1	6	2	0	1	0
533	1	4	1	0	1	1	2	18	3	0	2	3	3	1	1	5	2	2	0	0
534	1	3	1	1	1	2	2	13	3	0	2	2	2	2	1	9	2	2	0	0
535	1	1	0	0	1	2	2		96	1	2	3	3	1	1	5	2	0	2	0
536	1	3	0	1	1	2	2	20	8	1	3	1	3	1	1	6	2	0	5	0
537	1	5	1	0	0	0	0	99	1	0	3	15	2		0	1	2	0	0
538	1	1	1	0	0	0	0	99	1	0	3	3	2		1	0	2	1	0
539	1	3	1	1	1	1	2	15	1	0	3	1	2	1	1	6	2	2	2	0
540	1	5	1	1	1	1	2	16	8	1	1	4	3	1	1	6	1	0	3	0
541	1	6	1	1	1	1	2	19	8	1	1	1	3	2	1	6	2	0	1	0
542	1	5	0	0	0	0	0	99	3	0	1	15	3		0	1	2	2	0
543	1	1	0	0	1	2	2	14	8	1	1	3	2	1	1	8	1	0	1	0
544	1	2	0	1	1	1	1	21	3	0	3	1	3	1	0	5	2	1	0	1
545	1	2	0	0	0	0	0	99	3	0	3	2	3		1	0	2	0	2
546	1	1	0	0	1	1	1	18	4	0	3	1	2	1	0	5	2	2	2	1
547	1	3	1	0	0	0	0	99	5	0	3	1	3		1	0	1	0	4
548	1	2	0	1	1	1	1	18	3	0	3	3	3	2	1	5	0	2	0	1
549	1	5	0	0	1	1	2	13	8	1	3	1	3	1	1	7	0	0	2	0
550	1	1	1	0	0	0	0	99	3	0	1	3	1		1	0	1	2	0
551	1	6	0	0	1	1	2	14	8	1	3	2	2	1	0	8	2	0	4	0
552	1	2	1	0	1	2	2	16	3	0	3	1	2	1	0	8	2	0	0	0
553	1	2	1	0	0	0	0	99	1	0	1	3	2		1	0	1	2	0
554	1	4	1	0	0	0	0	99	3	0	3	3	1		1	0	2	2	0
555	1	3	0	0	1	1	2	15	3	0	3	3	2	1	1	6	1	2	2	0
556	1	3	1	1	0	0	0	99	3	0	2	3	1		0	1	2	1	0
557	1	5	1	0	0	0	0	99	3	0	3	96	1		0	1	1	2	0
558	1	1	0	1	1	2	2	15	3	0	2	2	2	2	0	9	1	2	2	0
559	1	1	1	1	1	1	1	16	96	0	1	3	3	1	1	5	2	0	2	1
560	1	6	1	1	1	1	1	14	5	0		3	3	2	1	7	2	0	2	1
561	1	1	1	1	1	1	2	16	3	0	2	1	3		1	5	2	0	2	0
562	1	5	1	0	0	0	0	99	3	0	2	15	2		0	1	2	0	0
563	1	2	0	1	0	0	0	99	1	0	3	1	2		1	0	2	2	2
564	1	1	1	1	0	0	0	99	3	0	3	3	1		0	1	0	2	0
565	1	5	0	0	1	2	2	20	8	1	2	96	3	1	0	7	2	0	1	0
566	1	1	0	1	0	0	0	99	3	0	2	4	2		0	1	0	2	0
567	1	4	0	1	1	2	2	15	1	0	3	1	3	1	1	7	2	2	1	0
568	1	4	1	1	0	0	0	99	3	0	3	3	2		1	0	2	1	3
569	1	5	1	0	0	0	0	99	3	0	2	15	2		0	1	1	2	0
570	1	3	0	1	1	2	1	15	1	0	2	1	2		0	6	1	1	0	1
571	1	5	0	0	0	0	0	99	3	0	1	15	3		0	1	1	2	5
572	1	5	1	1	0	0	0	99	3	0	1	15	2		0	1	1	2	0
573	1	5	1	0	0	0	0	99	3	0	3	96	2		1	0	1	2	0
574	1	1	1	1	1	2	2	20	8	1	3	1	3	1	1	6	2	0	3	0
575	1	5	0	0	1	1	2	15	8	1	1	15	3	1	1	6	0	0		0
576	1	5	0	0	0	0	0	99	3	0	3	15	2		0	1	0	1	0
577	1	2	1	1	0	0	0	99	4	0	2	4	2		0	1	0	0	0
578	1	1	1	1	0	0	0	99	4	0	1	3	2		0	1	0	2	0
579	1	2	0	1	1	2	2	13	3	0	1	3	2	1	1	8	2	2	0	0
580	1	1	0	0	1	2	2	17	1	0	1	4	3	1	1	7	2	1	2	0
581	1	2	1	0	0	0	0	99	3	0	2	96	3		1	0	2	2	4
582	1	1	1	1	1	1	1	18	1	0	2	2	3		1	3	0	2	0	1
583	1	5	1	0	0	0	0	99	3	0	1	96	1		0	1	0	2	0
584	1	3	0	1	0	0	0	99	3	0	2	2	2		0	1	2	0	0
585	1	1	0	1	1	1	2	13	3	0	2	3	2		1	6	2	2	3	0
586	1	6	0	0	0	0	0	99	3	0	2	3	2		0	1	1	0	0
587	1	2	1	0	0	0	0	99	4	0	2	1	2		0	1	2	0	0
588	1	4	0	0	1	2	1	15	1	0	2	2	2		1	5	2	2	2	1
589	1	4	1	0	1	1	2	15	8	1	2	3	3	1	1	6	2	0	1	0
590	1	2	1	0	0	0	0	99	96	0		1	3		0	1	2	0	1
591	1	3	0	0	1	1	2	13	4	0	1	96	1		0	7	2	2	0	0
592	1	4	0	1	1	1	1	16	1	0	2	1	2	1	1	5	2	2	2	1
593	1	4	1	1	1	2	1	14	3	0	1	3	3	1	1	7	2	2	4	1
594	1	1	1	1	1	1	1	15	3	0	3	1	2	1	1	5	2	2	0	1
595	1	3	0	0	1	1	2	13	3	0	3	2	3	1	1	7	2	2	5	0
596	1	5	1	1	0	0	0	99	3	0	3	96	1		0	1	1	2	0
597	1	5	1	0	0	0	0	99	3	0	3	15	1		0	1	1	2	0
598	1	1	1	1	0	0	0	99	1	0	2	3	2		1	0	0	2	3
599	1	1	1	1	1	1	2	16	1	0	3	1	3	1	1	6	2	2	5	0
600	1	5	1	0	0	0	0	99	3	0	2	15	2		0	1	1	2	0
601	1	2	0	0	1	1	1	17	1	0	3	3	3	1	0	6	0	2	2	1
602	1	5	1	1	0	0	0	99	3	0	3	96	2		0	1	2	2	0
603	1	2	0	0	0	0	0	99	3	0	1	3	2		1	0	2	2	0
604	1	2	1	1	0	0	0	99	1	0	3	3	2		0	1	1	0	0
605	1	5	1	1	1			19	3	0	3	96	3		1	1	2	2	5
606	1	1	0	1	1	1	1	15	96	0	2	1	3	1	0	6	2	0	5	1
607	1	2	0	0	0	0	0	99	3	0	2	1	2		1	0	2	2	2
608	1	5	1	0	0	0	0	99	3	0	1	15	1		0	1	1	0	0
609	1	2	1	0	0	0	0	99	3	0	2	3	2		0	1	1	2	0
610	1	5	1	1	0	0	0	99	3	0	3	96	2		0	1	1	2	0
611	1	2	0	0	1	1	1	16	5	0	1	1	3	1	1	5	1	0	2	1
612	1	1	1	1	0	0	0	99	3	0	3	4	2		0	1	2	2	0
613	1	5	1	0	0	0	0	99	1	0	3	15	2		1	0	2	2	0
614	1	4	0	0	1	1	2	18	1	0	2	3	3	1	1	5	2	2	0	0
615	1	4	1	0	0	0	0	99	3	0	3	1	2		1	0	2	2	0
616	1	3	1	1	1	1	1	18	5	0	1	1	2	1	0	5	2	0	3	1
617	1	3	1	1	1	1	1	18	1	0	1	1	2	1	1	4	1	2	0	1
618	1	2	1	1	0	0	0	99	3	0	1	3	2		1	0	0	2	0
619	1	1	1	1	1	2	2	16	96	0	3	1	3	1	1	7	2	0	2	0
620	1	1	1	1	1	2	2	13	8	1	2	3	3	1	1	8	1	0	2	0
621	1	5	1	0	1	1	2	19	8	1	3	96	3	1	1	5	1	0	2	0
622	1	3	1	1	0	0	0	99	3	0		2	2		0	1	2	2	0
623	1	3	0	0	1	1	2	14	1	0	3	1	2		1	6	2	2	4	0
624	1	4	0	0	1	2	2	14	8	1	1	1	3	1	1	8	2	0	1	0
625	1	3	1	1	1	1	2	19	1	0		3	3		1	4	2	2	2	0
626	1	1	0	0	1	1	2	14	1	0	2	3	1	1	1	7	1	2	0	0
627	1	4	1	1	0	0	0	99	1	0	2	1	2		0	1	2	2	0
628	1	2	1	1	0	0	0	99	3	0	3	2	2		1	0	0	2	0
629	1	1	0	0	0	0	0	99	3	0	2	3	2		0	1	2	2	0
630	1	1	1	1	0	0	0	99	3	0	3	1	2		1	0	1	2	0
631	1	2	1	1	1	1	1	17	96	0	3	3	2	1	1	5	2	0	0	1
632	1	1	1	0	0	0	0	99	3	0	2	3	1		0	1	1	1	0
633	1	4	0	1	1	1	1	16	3	0	2	2	2	1	1	5	1	2	1	1
634	1	6	0	1	0	0	0	99	5	0	1	1	3		1	0	2	0	5
635	1	5	0	0	0	0	0	99	4	0	3	15	2		0	1	0	2	0
636	1	3	1	1	0	0	0	99	3	0	3	2	2		0	1	2	2	0
637	1	4	0	1	0	0	0	99	3	0	1	1	1		1	0	2	2	0
638	2	1	1	1	0	0	0	99	3	0	3	1	2		0	1	0	2	0
639	2	1	1	0	0	0	0	99	4	0	1	7	2		0	1	0	2	0
640	2	5	1	0	0	0	0	99	3	0	3	96	2		0	1	0	2	0
641	2	3	0	1	1	1	2	16	8	1	3	2	3	1	1	6	0	0	1	0
642	2	6	1	1	1			13	1	0	2	1	2		1	3	1	1	2
643	2	1	0	0	1	2	2		8	1	3	2	3	1	1	5	1	0	3	0
644	2	3	0	0	1	2	2	16	8	1	1	96	3	1	1	7	2	0	1	0
645	2	3	1	1	0	0	0	99	1	0	2	3	2		0	1	0	2	0
646	2	1	1	1	0	0	0	99	3	0	3	4	2		1	0	1	2	0
647	2	3	0	1	0	0	0	99	1	0	2	4	1		0	1	1	1	0
648	2	2	1	0	1	1	2	16	96	0		4	3	1	1	6	2	0	2	0
649	2	3	0	1	1	2	2	14	1	0	1	2	2	1	1	8	2	1	0	0
650	2	1	0	0	0	0	0	99	1	0	3	3	2		1	0	2	2	0
651	2	4	1	1	0	0	0	99	1	0	3	3	2		0	1	0	2	0
652	2	3	1	0	0	0	0	99	3	0	3	1	2		0	1	2	2	0
653	2	6	0	0	1	2	2	16	8	1	1	2	3	1	1	7	2	0	1	0
654	2	1	0	1	1	2	2	18	8	1		4	3	1	1	6	2	0	4	0
655	2	3	1	0	0	0	0	99	3	0	1	3	2		0	1	0	2	0
656	2	1	1	1	0	0	0	99	3	0	3	1	1		0	1	0	2	0
657	2	6	0	1	0	0	0	99	3	0	3	4	3		1	0	0	0	0
658	2	2	0	1	0	0	0	99	3	0	3	4	1		0	1	2	2	0
659	2	2	0	0	1	1	1	19	8	0	2	4	3	1	1	4	1	0	3	1
660	2	1	1	1	1	2	2	18	8	1	1	2	3	1	0	7	2	0	1	0
661	2	1	1	0	0	0	0	99	3	0	3	4	1		0	1	0	2	0
662	2	3	1	0	0	0	0	99	3	0	2	1	2		0	1	1	2	0
663	2	5	0	0	1	2	2	19	8	1	1	15	3	1	1	6	2	0	2	0
664	2	2	1	0	1	1	2	20	96	0	2	4	3	1	1	5	0	0	2	0
665	2	1	0	0	1	1	2	17	5	0	2	3	2	1	1	6	2	0	3	0
666	2	2	1	1	0	0	0	99	1	0	3	7	2		0	1	1	1	0
667	2	1	0	0	1	1	2	18	1	1	2	96	3		1	4	0	2	2	0
668	2	2	1	1	0	0	0	99	3	0	3	1	1		0	1	1	2	0
669	2	2	1	1	0	0	0	99	3	0	3	1	2		1	0	0	1	0
670	2	3	1	1	1	2	2	14	8	1	1	4	3	1	1	8	1	0	3	0
671	2	1	0	1	0	0	0	99	3	0	3	1	2		0	1	2	2	1
672	2	3	1	1	1	1	2	18	1	0	1	3	3	1	1	5	2	2	0	0
673	2	3	1	0	1	2	1	18	3	0	3	3	2	1	1	5	2	2	3	1
674	2	1	1	1	1	1	1	18	3	0	1	2	2		1	3	0	2	3	1
675	2	3	1	1	0	0	0	99	1	0	1	1	1		1	0	1	0	0
676	2	2	1	1	0	0	0	99	1	0	1	3	2		0	1	1	2	0
677	2	1	0	0	1	1	1	15	1	0	2	4	3	1	1	5	0	2	4	1
678	2	2	1	1	0	0	0	99	3	0	3	1	2		0	1	2	2	0
679	2	1	0	1	0	0	0	99	1	0	1	1	2		0	1	0	0	0
680	2	4	1	0	1	2	2	18	8	1	2	7	3	1	1	6	1	0	3	0
681	2	3	0	0	1	1	2	21	3	0	3	4	3	1	1	5	2	2	0	0
682	2	1	0	1	1	1	1	20	8	1	3	4	3	1	1	4	1	0	4	1
683	2	5	1	0	0	0	0	99	4	0	3	96	1		0	1	0	2	0
684	2	3	0	0	1	1	2	14	1	0		1	3	1	0	8	2	2	2	0
685	2	4	0	1	1	1	2	18	8	1	2	4	3	1	1	5	1	0	1	0
686	2	4	1	0	0	0	0	99	3	0	3	7	1		0	1	1	2	0
687	2	4	0	1	1	1	2	20	8	1	2	7	3	1	1	5	2	0	4	0
688	2	1	0	1	0	0	0	99	3	0	2	1	1		0	1	0	2	0
689	2	1	1	0	0	0	0	99	3	0	1	3	2		0	1	0	2	0
690	2	6	0	0	1	2		18	8	1	3	2	3		1	3	2	0	2
691	2	3	1	1	0	0	0	99	1	0	2	96	2		0	1	0	2	0
692	2	3	1	1	0	0	0	99	1	0	1	1	3		0	1	0	2	0
693	2	6	0	1	1	2	2	13	8	1	3	1	2	1	1	8	0	0	1	0
694	2	1	1	1	0	0	0	99	3	0	3	4	2		0	1	1	1	0
695	2	2	0	1	1	2	2	15	8	1	3	1	3	1	1	7	2	0	1	0
696	2	3	1	0	0	0	0	99	1	0	3	4	3		1	0	1	2	0
697	2	1	0	0	0	0	0	99	1	0	3	3	1		0	1	1	2	0
698	2	2	1	1	0	0	0	99	3	0	2	2	2		0	1	1	0	0
699	2	3	0	0	1	1	2	16	5	0	2	1	3		1	5	2	0	4	0
700	2	1	0	0	1	1	2	18	5	0	3	3	3		1	4	2	0	3	0
701	2	4	1	0	1	2	2	20	8	1	2	3	3	1	1	6	1	0	2	0
702	2	1	1	0	0	0	0	99	3	0	2	4	1		0	1	0	2	0
703	2	1	1	1	0	0	0	99	3	0	2	4	1		0	1	0	0	0
704	2	2	1	0	0	0	0	99	3	0	3	3	1		0	1	1	2	0
705	2	1	1	0	0	0	0	99	3	0	1	1	1		0	1	1	2	0
706	2	1	0	0	1	1	2		8	1	3	4	3	1	1	4	1	0	5	0
707	2	1	1	1	0	0	0	99	3	0		4	2		0	1	1	0	1
708	2	4	1	0	0	0	0	99	1	0	3	1	2		0	1	0	2	0
709	2	3	1	0	0	0	0	99	1	0	2	1	2		0	1	2	2	0
710	2	3	1	0	1	2	2	17	8	1	2	1	3	1	1	7	0	0	1	0
711	2	1	1	1	0	0	0	99	3	0	3	4	1		0	1	1	2	0
712	2	2	0	0	1	2	2	14	8	1	2	2	2	1	1	8	2	0	1	0
713	2	3	1	1	0	0	0	99	4	0	3	7	1		1	0	0	2	0
714	2	4	1	1	1	1	1	20	3	0	2	4	3	1	1	4	2	1	0	1
715	2	1	0	0	0	0	0	99	3	0	3	4	2		0	1	1	2	2
716	2	2	1	0	1	2	2	11	3	0	3	1	2		0	8	2	2	0	0
717	2	4	0	0	1	1	2	16	8	1	2	7	3	1	1	6	0	0	4	0
718	2	1	1	0	0	0	0	99	1	0	3	96	2		0	1	0	1	0
719	2	1	1	1	1	1	1	16	1	0	3	4	2	1	1	5	2	2	1	1
720	2	2	1	0	0	0	0	99	3	0	3	1	1		0	1	0	2	0
721	2	3	1	1	0	0	0	99	4	0	2	4	2		1	0	2	2	0
722	2	3	1	1	1	1	2	17	96	0	3	1	2	1	1	6	2	0	1	0
723	2	5	0	0	0	0	0	99	4	0	1	96	2		1	0	0	2
724	2	3	0	1	1	1	2	20	8	1	3	96	3	1	1	5	2	0	3	0
725	2	3	0	1	1	1	2	18	5	0	1	4	3	1	1	5	2	0	2	0
726	2	3	1	1	0	0	0	99	4	0	2	4	3		0	1	0	0	5
727	2	1	1	0	0	0	0	99	3	0	3	96	1		0	1	0	2	0
728	2	1	1	1	1			17	3	0	3	4	3		1	2	0	0	0
729	2	2	1	1	0	0	0	99	1	0	2	2	2		0	1	2	1	0
730	2	1	0	0	1	2	2	18	8	1	1	1	3	1	1	6	2	0	2	0
731	2	3	0	0	1	1	1	18	1	0	2	96	3	1	0	5	0	2	4	1
732	2	4	0	1	0	0	0	99	3	0	3	3	2		0	1	1	2	4
733	2	2	1	1	0	0	0	99	3	0	3	7	3		0	1	1	2	4
734	2	1	1	0	1	2	2	16	5	0	3	4	2	1	1	7	2	0	1	0
735	2	1	0	1	1	1	2	18	8	1	3	7	3	1	1	5	2	0	3	0
736	2	3	0	0	1	3	2	15	8	1	2	2	3	1	1	7	2	0	1	0
737	2	4	0	0	1	1	2	16	8	1		1	3	1	1	6	1	0	2	0
738	2	2	1	0	0	0	0	99	1	0	1	4	1		0	1	1	2	0
739	2	1	1	0	1	2	1	16	1	0	1	3	3	1	0	7	2	2	0	1
740	2	3	0	0	0	0	0	99	1	0	1	2	2		0	1	1	2	1
741	2	2	1	0	1	2	2	19	8	1	3	4	3	1	1	6	0	0	1	0
742	2	3	1	1	0	0	0	99	96	0	2	4	2		1	0	2	0	0
743	2	1	1	1	1	1	1	15	1	0	1	4	2	1	1	5	2	2	0	1
744	2	3	0	0	0	0	0	99	3	0	1	1	2		0	1	1	2	0
745	2	2	0	0	1	1	2	18	8	1	2	4	3	1	1	5	1	0	3	0
746	2	4	1	1	0	0	0	99	3	0	3	1	3		1	0	2	1	0
747	2	3	0	0	1	1	2	16	8	1	1	4	3	1	1	6	1	0	1	0
748	2	3	1	1	0	0	0	99	3	0	3	2	1		0	1	1	2	0
749	2	1	1	0	0	0	0	99	3	0	1	4	2		0	1	0	0	0
750	2	1	0	0	1	2	2	14	8	1	3	4	3	1	1	8	2	0	1	0
751	2	1	0	1	0	0	0	99	4	0	3	7	2		0	1	1	2	0
752	2	1	1	1	0	0	0	99	5	0	2	4	3		0	1	1	0	0
753	2	2	0	1	1	1	2	21	8	1		4	3	1	1	5	0	0	4	0
754	2	3	0	1	0	0	0	99	3	0	3	1	1		1	0	0	2	0
755	2	1	0	0	0	0	0	99	1	0	3	4	1		1	0	0	2	0
756	2	1	1	1	1	2	2	20	8	1	3	1	3	1	1	6	2	0	1	0
757	2	1	0	0	0	0	0	99	1	0	1	3	1		1	0	0	2	0
758	2	4	1	0	0	0	0	99	3	0	1	2	3		0	1	1	1	5
759	2	2	1	1	1	2	2	17	3	0	3	1	2		1	6	0	2	4	0
760	2	1	0	1	1	1	1	20	5	0	2	7	3	1	1	4	2	0	3	1
761	2	2	1	0	0	0	0	99	3	0	3	4	2		1	0	1	2	3
762	2	1	1	1	0	0	0	99	3	0		1	2		0	1	1	1	0
763	2	3	0	1	1	2	1	15	1	0		96	2	1	1	6	2	0	3	1
764	2	4	1	0	0	0	0	99	3	0	3	1	1		0	1	0	2	0
765	2	1	1	1	0	0	0	99	3	0	3	3	2		0	1	1	2	0
766	2	1	1	1	0	0	0	99	3	0	3	1	1		0	1	2	2	0
767	2	3	0	0	1	2	2	16	8	1	1	7	3	1	1	7	2	0	1	0
768	2	2	1	0	1	2	1	20	5	0	3	4	3	1	1	5	2	0	2	1
769	2	3	1	1	0	0	0	99	4	0	3	4	1		0	1	1	2	0
770	2	3	0	0	1	2	2	17	96	0	2	2	2		1	6	2	0	3	0
771	2	3	0	0	1	1	1	21	8	1	3	4	3	1	1	4	1	0	2	1
772	2	1	1	0	0	0	0	99	3	0	3	4	1		0	1	0	1	0
773	2	1	1	1	0	0	0	99	3	0	3	7	1		1	0	1	1	0
774	2	1	0	0	1	2	1	22	3	0	2	1	2	1	0	6	1	2	1	1
775	2	2	1	0	1	2	2	12	8	1	3	4	2	1	1	8	0	0	0	0
776	2	2	0	0	0	0	0	99	3	0	1	4	1		0	1	1	2	0
777	2	5	1	1	0	0	0	99	3	0	3	15	2		0	1	1	2	0
778	2	3	1	1	1	1	2	16	1	0	3	4	2		1	5	1	2	3	0
779	2	1	1	1	0	0	0	99	1	0	3	1	2		0	1	0	2	0
780	2	1	1	1	1	1	2	21	8	1	3	1	3	1	1	5	2	0	4	0
781	2	2	1	1	0	0	0	99	1	0	3	1	1		0	1	1	2	0
782	2	3	1	0	0	0	0	99	3	0	2	4	1		0	1	1	2	0
783	2	3	1	1	0	0	0	99	3	0	1	1	1		1	0	1	1	0
784	2	3	1	1	0	0	0	99	3	0	2	1	3		1	0	2	2	3
785	2	3	0	0	0	0	0	99	5	0	2	7	3		0	1	2	0	1
786	2	5	0	0	0	0	0	99	4	0	1	96	2		0	1	0	2	1
787	2	5	1	0	1	1	2	18	8	1	3	96	3	1	1	5	2	0	1	0
788	2	1	1	0	1	1	2	16	8	1	3	4	3	1	1	6	2	0	1	0
789	2	2	0	0	0	0	0	99	5	0	1	1	3			0	2	0	3
790	2	2	1	1	0	0	0	99	3	0	3	4	2		1	0	1	2	0
791	2	2	1	1	0	0	0	99	1	0	3	1	1		0	1	1	2	0
792	2	1	1	1	0	0	0	99	3	0	3	7	2		1	0	2	2	0
793	2	2	1	1	0	0	0	99	3	0	2	1	1		0	1	1	2	0
794	2	1	1	0	0	0	0	99	1	0	3	4	2		0	1	1	2	0
795	2	5	1	0	1	1		15	8	0	3	1	2		1	3	0	0	4
796	2	5	1	0	0	0	0	99	1	0	3	96	2		1	0	2	2	0
797	2	1	0	1	1	1	2	19	8	1	2	1	2	1	0	6	0	0	0	0
798	2	3	1	0	1	1	2	20	8	1		1	3	1	1	5	1	0	4	0
799	2	6	0	0	1	2	2	14	8	1	1	7	3	1	1	8	2	0	1	0
800	2	3	1	1	0	0	0	99	3	0		4	3		1	0	0	2	5
801	2	1	0	0	1	2	2	18	8	1	1	4	2	1	1	6	2	0	4	0
802	2	3	1	0	1	2	1	15	8	1	3	4	3	1	1	6	0	0	3	1
803	2	2	0	0	1	2	2	18	8	1	3	4	3	1	1	6	1	0	2	0
804	2	1	1	1	0	0	0	99	1	0	2	2	2		1	0	2	2	0
805	2	1	1	1	0	0	0	99	1	0	3	1	1		0	1	1	2	0
806	2	4	0	0	1	2	2	15	8	1	1	3	3	1	1	7	2	0	1	0
807	2	1	1	1	0	0	0	99	3	0	1	7	2		1	0	0	2	0
808	2	6	1	1	0	0	0	99	3	0	2	2	1		0	1	0	1	0
809	2	3	0	0	1	2	1	19	8	1	3	3	3	1	1	5	2	0	1	1
810	2	3	0	0	1	2	2	15	8	1	1	1	2	1	1	7	2	0	1	0
811	2	4	1	1	0	0	0	99	3	0	1	7	1		0	1	1	2	0
812	2	1	0	1	1	1	2	15	1	0	3	96	2	1	1	6	1	2	2	0
813	2	2	0	0	1	2	2	14	5	0	1	1	3			7	2	0	2	0
814	2	2	0	1	1	1	2	21	1	0	1	4	3		1	4	0	2	2	0
815	2	3	0	1	1	2	2	13	8	1	3	7	3	1	1	8	2	0	4	0
816	2	2	0	0	1	1	2	15	1	0	1	2	2		1	5	1	2	2	0
817	2	3	0	0	1	1	2	14	8	1	2	4	3	1	1	7	2	0	4	0
818	2	2	0	0	1	2	2	14	96	0	2	1	3	1	1	8	2	0	3	0
819	2	4	0	1	0	0	0	99	3	0	1	4	2		0	1	0	2	3
820	2	4	0	0	1	2		19	1	0	3	2	3		1	3	2	2	1
821	2	3	1	0	0	0	0	99	3	0	3	3	1		0	1	0	2	0
822	2	6	0	0	1	2	1	13	8	1	1	2	2	1	1	7	1	0	2	1
823	2	1	1	1	0	0	0	99	3	0	3	96	1		1	0	2	2	0
824	2	2	0	1	0	0	0	99	4	0	3	96	3		1	0	1	2	4
825	2	4	0	0	1	3	1	15	8	1	2	3	3	1	1	6	1	0	2	1
826	2	1	1	1	0	0	0	99	1	0	1	4	1		1	0	0	2	0
827	2	4	0	0	0	0	0	99	4	0	3	4	1		0	1	1	2	0
828	2	1	1	1	0	0	0	99	1	0	3	1	2		0	1	1	2	0
829	2	3	1	1	0	0	0	99	3	0	3	1	2		0	1	0	2	0
830	2	1	1	0	0	0	0	99	3	0	3	1	1		0	1	1	2	0
831	2	5	1	0	1	2	2	18	8	1	3	1	3	1	1	6	1	0	2	0
832	2	5	1	1	0	0	0	99	3	0	3	96	3		1	0	1	2	0
833	2	3	0	0	1	2	2	16	8	1	1	1	3	1	1	7	2	0	1	0
834	2	3	1	1	0	0	0	99	3	0	3	1	1		0	1	1	2	0
835	2	1	0	1	0	0	0	99	1	0	3	4	2		0	1	2	1	3
836	2	4	1	0	1	2	2	15	8	1	3	3	3	1	0	8	0	0	3	0
837	2	5	0	0	1	2	2	17	8	1	2	15	3	1	1	7	2	0	1	0
838	2	2	0	0	1	1	2	20	8	1	2	4	3	1	1	5	2	0		0
839	2	1	0	0	1	2	2	14	8	1	2	3	3	1	1	8	1	0	1	0
840	2	2	1	1	1	1	1	17	8	1	1	96	3	1	1	5	2	0	2	1
841	2	1	0	0	0	0	0	99	3	0	3	1	2		0	1	2	0	3
842	2	1	1	1	0	0	0	99	4	0	2	2	2		0	1	0	0	2
843	2	1	0	0	1	1	1	16	1	0	1	1	2	1	1	5	2	2	2	1
844	2	2	1	0	0	0	0	99	4	0	1	1	2		1	0	1	0	0
845	2	4	0	0	1	1	2	17	8	1	1	4	3	1	1	6	0	0	2	0
846	2	1	1	0	0	0	0	99	1	0	2	1	2		0	1	1	2	0
847	2	2	0	1	1	2	2	16	8	1	3	1	2	1	1	7	2	0	1	0
848	2	1	0	0	1	1	2	18	8	1	1	4	3	1	1	5	0	0	2	0
849	2	1	1	1	0	0	0	99	3	0	3	3	1		0	1	1	2	0
850	2	2	1	1	0	0	0	99	5	0	2	96	3		1	0	1	0	4
851	2	3	1	0	0	0	0	99	3	0	1	1	1		1	0	1	2	0
852	2	3	0	1	1	2	2	17	8	1	3	96	3	1	1	7	2	0	2	0
853	2	3	1	1	0	0	0	99	3	0	1	1	2		0	1	1	2	0
854	2	3	1	1	1	1	2	22	8	1	3	4	3	1	0	6	0	0	4	0
855	2	2	0	1	1	2	2	18	8	1	3	1	3	1	1	6	2	0	3	0
856	2	2	1	0	0	0	0	99	3	0	2	1	1		0	1	1	2	0
857	2	3	1	1	1	1	2	15	1	0	2	1	2		0	6	1	2	2	0
858	2	3	0	0	1	2	2	16	3	0	3	1	2	1	1	7	2	2	1	0
859	2	3	1	1	0	0	0	99	3	0	1	3	1		0	1	1	2	0
860	2	2	0	0	0	0	0	99	3	0	1	1	1		0	1	1	2	0
861	2	1	0	1	1			15	4	0	2	96	3		1	2	0	0	1
862	2	1	0	1	0	0	0	99	3	0	1	2	2		0	1	1	0	4
863	2	3	1	1	0	0	0	99	3	0	1	2	1		0	1	1	2	0
864	2	1	0	0	1	1	2	15	8	1	1	4	3	1	1	6	2	0		0
865	2	1	0	1	1	3	1	16	8	1		2	2	1	1	6	1	0	3	1
866	2	3	1	1	0	0	0	99	4	0		2	2		0	1	1	2	0
867	2	1	1	1	0	0	0	99	3	0	3	4	1		1	0	1	0	0
868	2	1	1	1	0	0	0	99	3	0	2	4	3		0	1	0	2	0
869	2	6	1	0	0	0	0	99	3	0	3	1	2		0	1	1	2	0
870	2	1	1	0	0	0	0	99	1	0	3	7	2		1	0	0	2	0
871	2	1	1	1	0	0	0	99	3	0	3	2	2		0	1	0	2	0
872	2	2	1	1	1	1	1	17	5	0	3	1	3	1	1	5	2	0	0	1
873	2	1	0	1	0	0	0	99	3	0	3	1	1		0	1	1	2	0
874	2	2	0	0	1	2	2	19	8	1	1	4	3	1	1	6	2	0	1	0
875	2	3	0	1	0	0	0	99	3	0	3	1	2		0	1	1	1	5
876	2	2	0	0	0	0	0	99	1	0	1	96	3		1	0	0	2	4
877	2	2	1	1	1	2	2	18	8	1	3	4	3	1	1	6	2	0	2	0
878	2	5	0	0	0	0	0	99	3	0	3	96	1		0	1	0	2	0
879	2	1	0	0	0	0	0	99	5	0	1	7	2		0	1	0	0	0
880	2	3	1	1	0	0	0	99	3	0	3	1	1		0	1	2	2	0
881	2	3	1	0	1	3	2	20	4	0	1	1	3	1	1	6	2	1	4	0
882	2	6	0	0	1	2	2	18	8	1	1	1	3	1	1	6	1	0	2	0
883	2	4	0	1	1	3	2	17	1	0	1	4	2	1	1	7	2	2	3	0
884	2	3	1	0	1	3	2	18	8	1	3	1	3	1	1	6	1	0	0	0
885	2	2	1	1	0	0	0	99	1	0	1	96	2		1	0	2	2	0
886	2	3	1	0	0	0	0	99	3	0	3	1	2		1	0	0	2	0
887	2	4	1	0	1	2	2	16	8	1	2	7	3	1	1	7	1	0	3	0
888	2	1	1	1	0	0	0	99	3	0	3	4	1		0	1	0	2	0
889	2	2	1	1	0	0	0	99	4	0	3	1	2		0	1	0	2	0
890	2	1	1	0	0	0	0	99	1	0	3	1	2		0	1	1	2	0
891	2	1	0	0	1	2	1	18	1	0	2	4	3	1	1	5	2	2	2	1
892	2	3	1	1	1	2	1	17	4	0	2	4	2	2	1	7	2	2	0	1
893	2	4	0	1	0	0	0	99	3	0	3	1	1		0	1	0	2	0
894	2	3	1	1	0	0	0	99	3	0	3	1	2		1	0	2	2	0
895	2	3	1	1	0	0	0	99	3	0	1	1	1		0	1	1	2	0
896	2	6	1	0	0	0	0	99	3	0	3	96	1		0	1	0	2	0
897	2	1	0	1	0	0	0	99	3	0	3	1	3		0	1	2	2	0
898	2	1	0	1	0	0	0	99	4	0	3	7	1		0	1	1	1	0
899	2	2	1	1	0	0	0	99	1	0	3	1	2		1	0	0	2	0
900	2	1	0	0	0	0	0	99	4	0	2	1	2		0	1	1	2	0
901	2	1	0	0	0	0	0	99	1	0	1	1	1		0	1	0	2	0
902	2	4	1	0	0	0	0	99	3	0	2	7	1		0	1	0	2	0
903	2	4	0	0	1				5	0	3	2	3		1	0	0	0	3
904	2	1	0	0	1	1	2	19	1	0	3	1	3	1	1	5	1	2	3	0
905	2	3	0	0	1	2	2	16	8	1	3	1	3	1	1	7	1	0	1	0
906	2	1	1	0	1	2	2	16	8	1	3	1	3	1	1	7	0	0	1	0
907	2	2	0	0	0	0	0	99	96	0	2	4	3		1	0	2	0	2
908	2	1	1	1	0	0	0	99	3	0	3	1	2		0	1	0	2	0
909	2	2	1	0	1	2	2	16	8	1	2	4	3	1	1	7	2	0	3	0
910	2	1	0	0	1	1	1	18	8	1	2	96	3	2	1	5	0	0	1	1
911	2	2	0	0	0	0	0	99	3	0	2	96	2		0	1	1	2	0
912	2	5	0	0	1	2	2	16	8	1	3	96	3	1	1	7	2	0	2	0
913	2	2	0	1	1	1	2	18	8	1	1	4	3	1	1	5	0	0	1	0
914	2	3	0	0	1	2	2		3	1	1	1	2		0	5	0	0	1	0
915	2	4	1	0	0	0	0	99	3	0	3	3	1		0	1	0	2	0
916	2	2	1	0	0	0	0	99	1	0	3	1	2		1	0	2	2	0
917	2	3	1	1	0	0	0	99	3	0	2	1	1		0	1	0	2	0
918	2	3	0	1	1	1	2		3	0	3	7	3	1	1	4	0	0	5	0
919	2	2	0	1	1	1	2	20	1	0	3	1	3		1	4	1	2	0	0
920	2	5	0	0	1	2	2	13	8	1	1	96	2	1	1	8	2	0	1	0
921	2	3	1	1	0	0	0	99	3	0	1	1	1		0	1	1	1	0
922	2	3	0	0	0	0	0	99	1	0	3	4	1		0	1	1	2	0
923	2	2	1	0	0	0	0	99	1	0	1	96	1		0	1	2	2	0
924	2	4	1	1	0	0	0	99	3	0	3	4	1		0	1	1	2	0
925	2	3	0	0	1	2	2	15	5	0	1	4	2	1	1	7	2	0	1	0
926	2	2	1	0	0	0	0	99	3	0	2	2	2		0	1	0	2	3
927	2	1	0	0	0	0	0	99	1	0	3	4	2		1	0	1	2	2
928	2	5	1	1	0	0	0	99	3	0	3	15	1		0	1	0	2	0
929	2	5	0	0	1	1	2	20	8	1	2	2	3	1	1	5	0	0	3	0
930	2	3	0	1	1	2	2	20	8	1	2	1	3	1	1	6	1	0	1	0
931	2	5	1	0	0	0	0	99	3	0	2	96	2		0	1	1	2	2
932	2	1	0	0	0	0	0	99	1	0	2	1	2		0	1	2	2	0
933	2	3	0	0	1	2	2	13	8	1	1	96	3	1	1	8	2	0	1	0
934	2	3	1	0	0	0	0	99	3	0	3	96	2		0	1	1	2	4
935	2	6	0	1	0	0	0	99	1	0	3	1	1		1	0	2	2	0
936	2	3	1	1	0	0	0	99	3	0	1	3	2		1	0	0	0	0
937	2	2	1	0	0	0	0	99	3	0	2	2	1		0	1	1	2	0
938	2	3	1	0	0	0	0	99	3	0	3	2	1		0	1	0	2	0
939	2	3	0	0	1	1	2	16	8	1	3	4	3	1	1	6	2	0	4	0
940	2	4	1	1	0	0	0	99	3	0	3	7	1		0	1	1	2	0
941	2	3	1	0	1	1	2	17	8	1	2	4	3	1	1	6	1	0	1	0
942	2	2	1	0	1	1	2	16	1	0	1	3	3	1	1	6	0	2	2	0
943	2	1	1	0	0	0	0	99	3	0	3	2	1		0	1	1	2	0
944	2	3	0	0	1	2	1		96	0	2	2	3	1	1	4	1	0	1	1
945	2	3	1	1	0	0	0	99	1	0	1	1	2		0	1	1	0	0
946	2	3	0	0	1	2	2	16	8	1	2	4	3	1	1	7	2	0	2	0
947	2	3	1	1	0	0	0	99	3	0	3	4	2		0	1	2	2	0
948	2	3	1	1	0	0	0	99	3	0	2	3	1		0	1	0	2	0
949	2	1	0	0	1			11	3	0		1	2		0	4	1	2	2
950	2	1	1	0	0	0	0	99	3	0	3	4	1		0	1	1	1	0
951	2	3	0	0	0	0	0	99	1	0	2	2	2		1	0	2	2	0
952	2	5	0	0	1	1	2	16	1	0	2	96	2	1	0	7	0	1		0
953	2	1	1	0	0	0	0	99	1	0	2	4	2		1	0	0	2	0
954	2	3	1	1	1	2	2	15	96	0	1	96	3	1	1	7	2	0	1	0
955	2	3	1	1	0	0	0	99	3	0	3	2	1		0	1	1	2	0
956	2	1	0	1	0	0	0	99	1	0	2	1	2		1	0	2	2	3
957	2	3	1	0	0	0	0	99	3	0	2	7	3		0	1	0	2	1
958	2	3	1	1	0	0	0	99	3	0	1	4	2		0	1	0	0	0
959	2	4	1	1	0	0	0	99	3	0	2	4	2		1	0	2	2	0
960	2	1	1	0	0	0	0	99	3	0	3	4	2		0	1	2	2	0
961	2	1	0	0	1	1	2	17	4	0	3	1	2	2	1	7	0	2	0	0
962	2	3	0	1	0	0	0	99	3	0	3	1	2		0	1	1	2	0
963	2	5	0	0	1	2	2	16	8	1	1	3	2	1	1	7	2	0	1	0
964	2	2	1	0	0	0	0	99	5	0	2	4	3		0	1	1	0	2
965	2	3	0	0	1	1	1	17	3	0	1	4	3	1	1	5	2	2	2	1
966	2	2	1	1	0	0	0	99	3	0		4	3		1	0	1	2	0
967	2	3	1	1	0	0	0	99	4	0	1	1	1		1	0	0	2	0
968	2	6	0	0	1	1	2	13	8	1	3	2	3	1	1	7	0	0	1	0
969	2	1	1	1	0	0	0	99	3	0	2	4	1		0	1	1	1	0
970	2	2	1	1	0	0	0	99	3	0	1	1	1		0	1	1	2	0
971	2	2	0	0	1	3	2	12	8	1	2	1	2	1	1	8	2	0	1	0
972	2	3	0	1	0	0	0	99	3	0	3	4	2		0	1	1	2	0
973	2	6	1	0	1	1	1	17	3	0	2	1	2	1	0	6	2	2	0	1
974	2	2	1	1	0	0	0	99	3	0	3	1	1		0	1	0	2	0
975	2	1	0	0				99	5	0	1	1	3		1	0	2	0	2
976	2	2	1	0	0	0	0	99	3	0	3	4	1		0	1	2	2	0
977	2	3	0	0	0	0	0	99	3	0	3	7	2		0	1	2	2	0
978	2	3	1	1	0	0	0	99	3	0	1	7	2		0	1	1	0	0
979	2	2	0	1	0	0	0	99	4	0	2	4	2		0	1	1	2	0
980	2	3	1	1	0	0	0	99	3	0	1	4	2		1	0	0	2	0
981	2	1	1	0	0	0	0	99	1	0	2	4	2		0	1	2	2	0
982	2	3	1	0	0	0	0	99	3	0		1	1		1	0	1	2	0
983	2	4	1	0	0	0	0	99	3	0	1	7	2		1	0	1	2	0
984	2	2	1	1	1	1	2	15	1	0	1	1	3	1	1	6	1	0	2	0
985	2	6	1	1	0	0	0	99	3	0	3	1	1		0	1	0	2	0
986	2	1	1	1	0	0	0	99	3	0	3	4	2		1	0	1	0	5
987	2	6	0	1	0	0	0	99	3	0	1	96	2		0	1	1	1	0
988	2	3	1	1	0	0	0	99	1	0	3	2	1		1	0	0	1	0
989	2	3	1	1	0	0	0	99	3	0	1	1	3		1	0	0	2	0
990	2	4	1	0	0	0	0	99	3	0	1	4	2		0	1	1	2	0
991	2	3	1	1	0	0	0	99	1	0	1	1	1		0	1	1	1	0
992	2	3	1	1	0	0	0	99	1	0	2	3	2		1	0	2	0	0
993	2	4	1	0	1	3	2	17	8	1	3	7	3	1	1	7	2	0	4	0
994	2	4	0	0	1	1	1	16	8	1	2	7	3	1	1	5	2	0	3	1
995	2	3	1	1	0	0	0	99	3	0	1	2	2		0	1	0	1	0
996	2	4	1	0	0	0	0	99	3	0	3	7	1		0	1	0	2	0
997	2	1	1	0	0	0	0	99	3	0	2	4	1		1	0	1	2	0
998	2	1	0	1	0	0	0	99	1	0	1	4	3		0	1	0	0	0
999	2	4	1	0	1	2	2		8	1	2	7	3	1	1	5	1	0	3	0
1000	2	1	1	1	0	0	0	99	3	0	2	4	1		0	1	2	2	0
1001	2	4	1	0	1	2	2	15	8	1	3	7	3	1	1	7	1	0	2	0
1002	2	1	0	0	1	2	2	15	4	0	3	4	2	2	0	9	2	2	1	0
1003	2	2	1	1	0	0	0	99	3	0	3	4	1		0	1	0	2	0
1004	2	1	0	1	0	0	0	99	3	0	2	4	2		0	1	2	2	0
1005	2	1	0	0	1	2	2	15	8	1	2	2	2	1	0	8	2	0	0	0
1006	2	2	0	0	1	2	2	19	8	1	3	1	3	1	0	7	2	0	2	0
1007	2	1	0	0	1	1	1	12	3	0	3	4	2		0	6	2	0	1	1
1008	2	1	0	1	0	0	0	99	1	0	1	4	2		1	0	0	1	2
1009	2	2	0	0	1	1	2	17	8	1	1	4	3	1	1	6	1	0	2	0
1010	2	3	0	0	0	0	0	99	1	0	2	4	1		0	1	1	2	2
1011	2	2	0	0	1	1	2	17	8	1	3	1	3	1	1	6	2	0	1	0
1012	2	3	0	1	0	0	0	99	1	0	2	1	1		0	1	1	2	3
1013	2	3	1	1	0	0	0	99	1	0	3	4	2		0	1	1	1	3
1014	2	3	0	1	1	2	2	19	3	0	2	1	2		1	5	2	2	3	0
1015	2	4	1	1	0	0	0	99	3	0	3	7	3		1	0	1	1	4
1016	2	2	0	0	0	0	0	99	3	0	2	4	1		0	1	1	2	0
1017	2	3	1	0	1	1	1	19	1	0	2	1	3	1	1	4	2	2	4	1
1018	2	4	1	0	0	0	0	99	5	0	2	7	3		1	0	1	0	4
1019	2	3	1	0	0	0	0	99	3	0	1	2	2		0	1	0	2	3
1020	2	1	1	1	0	0	0	99	3	0	1	1	2		1	0	1	2	0
1021	2	3	0	0	0	0	0	99	3	0	2	2	2		0	1	1	2	0
1022	2	2	1	1	0	0	0	99	3	0	1	1	2		1	0	2	1	0
1023	2	1	0	0	1	1	1	16	1	0	1	3	2	1	1	5	0	2	0	1
1024	2	1	1	0	1			13	1	0		4	2		1	3	1	2	0
1025	2	1	0	1	0	0	0	99	1	0	3	1	2		0	1	0	1	0
1026	2	1	1	0	0	0	0	99	1	0	3	1	2		0	1	2	2	0
1027	2	4	0	0	0	0	0	99	3	0	3	7	2		1	0	1	2	0
1028	2	3	1	1	1	1	2	18	1	0	2	7	3		0	5	2	2	0	0
1029	2	1	1	0	0	0	0	99	3	0	3	4	1		0	1	0	2	0
1030	2	4	1	0	1	2	2	17	8	1	3	4	3	1	1	7	1	0	3	0
1031	2	3	1	1	1	2	2	16	8	1	2	4	3	1	1	7	0	0	3	0
1032	2	1	1	1	0	0	0	99	1	0	1	1	2		0	1	1	2	0
1033	2	6	0	0	1	1	2	16	8	1	2	1	3	1	1	6	2	0	2	0
1034	2	3	1	1	1	2	1	15	1	0	2	1	2	1	1	6	2	1	2	1
1035	2	6	0	0	0	0	0	99	96	0	3	7	3		0	1	0	0	5
1036	2	3	0	1	0	0	0	99	3	0	3	1	1		0	1	1	2	0
1037	2	1	1	0	1	1	1	15	5	0	1	4	3	1	1	5	2	0	2	1
1038	2	3	1	0	0	0	0	99	4	0	3	3	1		1	0	1	2	0
1039	2	3	0	0	1	2	2	15	8	1	1	4	2	1	1	7	1	0	1	0
1040	2	1	1	0	0	0	0	99	1	0	3	3	2		0	1	1	2	0
1041	2	5	0	0	1	1	2	15	4	0	3	96	2	1	1	6	1	2	3	0
1042	2	4	1	1	0	0	0	99	3	0	3	2	3		0	1	1	1	2
1043	2	1	1	1	0	0	0	99	1	0	3	3	1		1	0	1	2	0
1044	2	2	1	1	0	0	0	99	3	0	2	2	2		0	1	0	1	0
1045	2	4	1	1	0	0	0	99	4	0	1	4	2		1	0	2	1	0
1046	2	1	1	1	0	0	0	99	3	0	3	7	1		0	1	1	2	3
1047	2	1	1	1	1	2	2	15	8	1	3	4	3	1	1	7	2	0	1	0
1048	2	1	1	1	0	0	0	99	3	0	2	1	2		0	1	0	2	0
1049	2	2	0	0	1	2	2	17	8	1	3	3	3	1	0	8	2	0	1	0
1050	2	4	1	1	0	0	0	99	3	0	1	3	1		0	1	1	0	0
1051	2	1	0	0	1	2	2	16	8	1	2	2	3	1	1	7	2	0	1	0
1052	2	5	1	0	1	2	2	21	8	1	3	15	3	1	1	6	2	0	1	0
1053	2	5	1	0	0	0	0	99	3	0	3	96	1		0	1	1	2	0
1054	2	3	0	0	1	1	2	15	3	0	2	1	3		1	5	2	0	3	0
1055	2	1	0	1	0	0	0	99	1	0	1	1	2		0	1	0	2	0
1056	2	3	1	1	1	1	1	16	1	0	1	2	3		1	4	2	0	1	1
1057	2	3	0	0	1	2	2	17	96	0	1	2	2		0	7	1	0	2	0
1058	2	5	1	0	0	0	0	99	4	0	3	15	2		0	1	1	2	0
1059	2	3	0	1	0	0	0	99	3	0	3	4	1		0	1	0	2	0
1060	2	3	1	1	1	1	1	15	3	0	1	2	2		0	5	0	2	0	1
1061	2	1	1	0	0	0	0	99	3	0	3	4	2		0	1	0	2	0
1062	2	3	1	1	0	0	0	99	3	0	3	2	1		0	1	0	2	0
1063	2	1	0	0	0	0	0	99	3	0	1	1	2		0	1	2	2	2
1064	2	4	1	1	1	2	2	17	4	0	3	7	3	1	1	7	1	2	0	0
1065	2	3	0	1	0	0	0	99	3	0	2	2	2		1	0	2	2	0
1066	2	2	1	1	0	0	0	99	3	0	3	1	1		0	1	0	2	0
1067	2	4	0	0	1	1	2	20	5	0	3	4	3	1	1	5	1	0	4	0
1068	2	2	1	1	0	0	0	99	3	0	3	4	2		0	1	1	1	0
1069	2	3	1	1	0	0	0	99	3	0	3	1	1		1	0	2	2	0
1070	2	2	0	1	0	0	0	99	1	0	3	1	2		1	0	2	2	0
1071	2	3	1	0	0	0	0	99	3	0	3	2	2		0	1	1	2	0
1072	2	3	1	0	1	1	2	18	8	1	3	1	3	1	1	5	2	0	3	0
1073	2	2	0	1	1	2	2	14	8	1	2	4	3	1	1	8	2	0	2	0
1074	2	3	0	0	1	2	2	16	8	1	3	3	2	1	1	7	2	0	1	0
1075	2	6	1	1	0	0	0	99	5	0	3	1	2		0	1	2	0	2
1076	2	5	0	0	0	0	0	99	3	0	1	96	3		1	0	2	2	3
1077	2	2	1	1	0	0	0	99	3	0	3	1	1		0	1	1	1	0
1078	2	3	0	0	1	1	1	14	8	1	3	2	2	1	1	6	2	0	0	1
1079	2	1	0	1	1	1	2		8	1	3	3	3	1	1	4	0	0	2	0
1080	2	1	1	0	0	0	0	99	1	0	2	3	2		0	1	1	2	0
1081	2	2	1	0	0	0	0	99	1	0	2	4	3		0	1	0	2	0
1082	2	1	1	0	0	0	0	99	3	0	3	3	1		1	0	1	2	0
1083	2	2	1	1	0	0	0	99	3	0	1	2	1		0	1	2	2	0
1084	2	6	0	0	1	1	1	17	3	0	3	4	2		1	4	2	1	1	1
1085	2	2	0	0	1	1	2	19	8	1	1	2	3	1	1	5	0	0	4	0
1086	2	1	1	0	0	0	0	99	1	0	2	3	2		0	1	1	2	0
1087	2	1	1	1	0	0	0	99	3	0	2	1	1		0	1	1	1	0
1088	2	1	0	0	1	1	1	19	3	0	1	3	3		0	4	2	2	1	1
1089	2	2	1	1				99	1	0	2	1	1		0	1	1	2	0
1090	2	5	1	1	0	0	0	99	1	0	3	96	2		1	0	0	2	0
1091	2	3	1	1	1	1	2	18	1	0	1	1	3	1	1	5	2	2	1	0
1092	2	1	0	0	0	0	0	99	1	0	1	2	2		0	1	2	2	1
1093	2	2	0	1	0	0	0	99	3	0	3	4	2		0	1	2	2	0
1094	2	1	1	1	0	0	0	99	3	0	1	1	3		1	0	2	0	5
1095	2	3	1	0	0	0	0	99	3	0	3	96	2			0	1	2	0
1096	2	3	1	0	1	1	1	21	1	0	3	7	3	1	1	4	2	2	3	1
1097	2	3	1	1	0	0	0	99	3	0	3	4	2		0	1	1	2	0
1098	2	2	1	0	0	0	0	99	1	0	1	4	2		0	1	0	2	0
1099	2	2	0	0	1	1	2	17	96	0	2	1	3	1	1	6	2	0	2	0
1100	2	2	1	0	0	0	0	99	1	0	3	3	1		0	1	0	2	0
1101	2	1	0	0	1	1	2	17	96	0	1	1	2		1	5	2	0	2	0
1102	2	5	1	1	0	0	0	99	3	0	1	96	2		1	0	1	2	0
1103	2	2	1	1	1	1	2	16	1	0	2	4	3	1	1	6	2	1	2	0
1104	2	2	1	1	1	1	2	13	3	0	2	2	2		0	7	2	0	0	0
1105	2	2	0	1	0	0	0	99	1	0	3	1	2		1	0	2	2	4
1106	2	3	1	1	0	0	0	99	1	0	1	4	2		1	0	1	1	0
1107	2	5	1	1	0	0	0	99	3	0	2	96	2		1	0	0	2	0
1108	2	2	1	0	0	0	0	99	1	0	1	1	1		0	1	0	2	0
1109	2	1	1	0	1	1	2	18	8	1	2	4	3	1	1	5	1	0	2	0
1110	2	2	0	0	1	1	1	18	3	0	2	4	3	1	0	5	2	2	0	1
1111	2	3	0	0	0	0	0	99	3	0	3	1	2		1	0	2	2	0
1112	2	1	0	1	1	3	2	23	3	0	3	4	3	1	1	6	2	2	4	0
1113	2	1	1	1	0	0	0	99	1	0	3	1	3		0	1	1	2	5
1114	2	2	0	0	1	1	2	20	5	0	3	4	3	1	1	5	1	0	0	0
1115	2	1	1	0	1	1	2	16	8	1	1	1	3	1	1	6	2	0	1	0
1116	2	5	0	0	1		2		96	0	2	2	3	2	1	4	2	0	1	0
1117	2	3	0	0	1	2	2	16	5	1	3	1	3	1	1	7	2	0	4	0
1118	2	3	1	1	0	0	0	99	1	0	2	1	2		0	1	1	2	0
1119	2	1	0	0	1	1		17	4	0	2	4	3		1	3	0	1	1
1120	2	3	0	1	1	2	2	19	8	1	1	4	3	1	1	6	2	0	2	0
1121	2	3	1	1	0	0	0	99	3	0	1	1	1		0	1	0	2	0
1122	2	5	0	0	1	1	2	20	8	1		2	3	1	1	5	0	0	4	0
1123	2	3	0	1	1	2	2	19	8	1	2	4	3	1	1	6	0	0	2	0
1124	2	3	1	0	0	0	0	99	3	0	2	7	1		0	1	0	2	0
1125	2	1	0	1	1	2	2	19	8	1	2	4	3	1	1	6	2	0	5	0
1126	2	1	1	1	0	0	0	99	3	0	3	1	1		0	1	1	2	0
1127	2	3	0	0	0	0	0	99	3	0	3	1	1		0	1	0	2	0
1128	2	2	0	0	1		2	16	1	0	2	96	2	1	0	6	2	2	0	0
1129	2	1	1	0	0	0	0	99	3	0	3	4	1		0	1	0	2	0
1130	2	5	1	1	0	0	0	99	3	0	1	96	2		0	1	1	2	0
1131	2	3	1	1	1	1	2	17	8	1	3	4	3	1	1	6	1	0		0
1132	2	1	1	1	0	0	0	99	1	0	3	96	1		0	1	0	2	0
1133	2	1	1	1	1	1	1	18	96	0	2	1	2	1	1	4	2	0	2	1
1134	2	1	1	0	1	2	2	13	8	1	2	1	2	1	1	8	2	0	1	0
1135	2	2	1	1	0	0	0	99	1	0	1	1	1		1	0	1	2	0
1136	2	5	0	0	0	0	0	99	4	0	1	96	2		0	1	2	2	1
1137	2	4	0	1	0	0	0	99	4	0	1	7	3		0	1	0	0	4
1138	2	1	0	1	0	0	0	99	3	0	3	2	1		0	1	1	2	0
1139	2	3	1	0	1	2	2	18	8	1	1	2	3	1	1	6	0	0	3	0
1140	2	1	1	1	0	0	0	99	3	0	2	4	2		1	0	1	2	0
1141	2	6	1	0	0	0	0	99	1	0	2	2	1		0	1	0	2	0
1142	2	5	1	0	1	1	2	21	8	1	1	1	3	1	1	5	2	0	1	0
1143	2	2	1	1	0	0	0	99	4	0	2	4	3		0	1	0	0	2
1144	2	1	1	1	0	0	0	99	3	0	3	1	1		0	1	1	1	0
1145	2	1	0	1	1		2	17	8	1	3	1	3	1	1	5	1	0	1	0
1146	2	1	1	1	0	0	0	99	3	0	3	1	1		0	1	1	2	0
1147	2	3	1	1	0	0	0	99	3	0	3	2	2		1	0	1	2	0
1148	2	5	1	0	0	0	0	99	3	0	3	96	2		0	1	1	2	0
1149	2	1	1	0	0	0	0	99	1	0	2	1	1		0	1	0	2	0
1150	2	3	0	0	1	1	1	14	5	0	3	2	3	1	0	7	2	0	4	1
1151	2	1	0	0	1	1	1	20	3	0	1	1	3	1	1	4	0	2	4	1
1152	2	2	1	1	0	0	0	99	4	0	3	4	3		1	0	1	1	0
1153	2	1	0	1	1	1	1	19	1	0	2	1	2	1	1	4	0	2	4	1
1154	2	5	0	0	1	3	2	15	8	1	3	96	3	1	1	7	0	0	1	0
1155	2	1	1	1	0	0	0	99	3	0	2	4	2		0	1	0	2	0
1156	2	3	1	0	0	0	0	99	4	0	3	7	2		0	1	1	2	0
1157	2	5	1	0	0	0	0	99	3	0	3	96	2		0	1	1	2	0
1158	2	3	1	1	0	0	0	99	3	0	3	4	1		0	1	0	2	0
1159	2	2	1	1	0	0	0	99	1	0	3	1	1		0	1	0	2	0
1160	2	3	1	1	0	0	0	99	1	0	3	1	2		0	1	1	2	0
1161	2	4	0	0	0	0	0	99	1	0	1	3	2		0	1	0	2	0
1162	2	4	1	1	0	0	0	99	3	0	3	7	2		1	0	0	2	0
1163	2	4	0	0	1	1	1	15	3	0	1	1	2	1	0	6	0	2	0	1
1164	2	4	1	1	0	0	0	99	3	0	2	7	2		0	1	0	2	0
1165	2	6	1	1	0	0	0	99	4	0	2	3	2		1	0	0	2	3
1166	2	6	0	0	0	0	0	99	1	0	3	2	3		1	0	1	2	2
1167	2	1	1	1	0	0	0	99	3	0	3	1	1		0	1	1	2	0
1168	2	6	0	0	0	0	0	99	1	1	1	2	3		0	1	2	2	0
1169	2	3	1	1	1	1	1	18	1	0		2	2	1	0	5	0	1	0	1
1170	2	3	1	1	1	1	2	19	8	1	3	2	3	1	0	6	0	0	1	0
1171	2	3	1	1	0	0	0	99	3	0	3	1	2		1	0	2	2	0
1172	2	5	0	0	1	1	2	18	8	1	1	96	3	1	1	5	1	0	1	0
1173	2	1	1	1	0	0	0	99	1	0	3	4	3		1	0	0	2	0
1174	2	3	1	0	0	0	0	99	3	0	3	3	2		0	1	2	2	0
1175	2	3	0	1	0	0	0	99	3	0	1	1	2		1	0	0	2	0
1176	2	1	1	0	0	0	0	99	4	0	3	3	1		1	0	1	2	0
1177	2	1	1	0	0	0	0	99	3	0	3	1	2		0	1	1	2	0
1178	2	1	1	1	0	0	0	99	3	0	3	1	2		0	1	0	2	0
1179	2	1	1	1	0	0	0	99	1	0	3	7	2		0	1	2	2	0
1180	2	1	1	1	0	0	0	99	4	0	3	4	2		0	1	1	2	0
1181	2	1	1	1	0	0	0	99	3	0	3	1	3		1	0	0	0	4
1182	2	1	1	0	0	0	0	99	3	0	3	7	1		0	1	0	2	0
1183	2	4	0	0	1	1	2	20	8	1	3	4	3	1	1	5	2	0	4	0
1184	2	3	1	1	0	0	0	99	1	0	3	1	2		1	0	0	1	0
1185	2	3	0	0	1	2	2	16	8	1	3	4	3	1	1	7	0	0	2	0
1186	2	1	1	1	0	0	0	99	5	0	1	1	3		1	0	2	0	3
1187	2	3	1	0	0	0	0	99	3	0	3	96	2		0	1	0	2	0
1188	2	1	1	1	0	0	0	99	3	0	1	4	2		0	1	1	1	0
1189	2	3	1	1	0	0	0	99	1	0	3	1	2		1	0	2	2	3
1190	2	3	0	0	1	2	2	19	8	1	2	1	3	1	1	6	2	0	1	0
1191	2	1	0	0	1	1	2	20	5	0	1	1	3	1	0	6	2	0	0	0
1192	2	2	1	0	0	0	0	99	1	0	2	1	2		0	1	1	2	0
1193	2	1	1	0	0	0	0	99	3	0	2	1	2		1	0	2	2	0
1194	2	2	1	0	0	0	0	99	3	0	2	1	1		0	1	1	0	0
1195	2	1	0	0	0	0	0	99	3	0	1	4	2		0	1	2	2	0
1196	2	1	0	0	0	0	0	99	3	0	3	96	1		0	1	1	2	0
1197	2	3	0	1	1	2	2	15	8	1	3	3	3	1	1	7	2	0	1	0
1198	2	3	1	1	0	0	0	99	4	0	3	1	2		0	1	0	2	0
1199	2	2	1	0	0	0	0	99	96	0	2	4	3		1	0	2	0	5
1200	2	1	1	1	0	0	0	99	3	0	3	1	2		0	1	2	2	0
1201	2	4	0	0	1	3	2	19	8	1	3	4	3	1	1	6	0	0	2	0
1202	2	3	1	1	1	1	2	17	3	0		2	2	1	0	7	2	2	3	0
1203	2	5	1	0	0	0	0	99	1	0	3	96	2		0	1	0	0	0
1204	2	1	1	1	0	0	0	99	1	0	1	3	1		0	1	1	2	0
1205	2	1	1	0	0	0	0	99	3	0	3	2	2		0	1	0	2	0
1206	2	3	1	0	0	0	0	99	3	0	2	1	1		0	1	2	2	0
1207	2	1	1	0	0	0	0	99	3	0	3	1	2		0	1	1	1	0
1208	2	3	0	0	1	2	1	21	3	0	2	4	3	1	1	5	1	2	0	1
1209	2	2	1	1	0	0	0	99	1	0	3	4	2		1	0	2	2	0
1210	2	1	1	1	0	0	0	99	3	0	3	2	2		0	1	1	1	0
1211	2	1	1	1	0	0	0	99	3	0	3	1	1		0	1	2	2	0
1212	2	3	0	1	1	2	2	15	8	1	3	3	3	1	1	7	2	0	2	0
1213	2	2	1	1	1	2	1	19	5	0	2	1	3	1	1	5	2	0	2	1
1214	2	1	0	0	1	2	2	17	1	0	1	96	3		1	6	1	2	3	0
1215	2	1	0	1	1	1	1	16	1	0	1	1	3		1	4	2	2	4	1
1216	2	2	0	0	1	1	2	19	8	0	3	4	3	1	1	5	2	0	2	0
1217	2	1	1	0	0	0	0	99	1	0	3	4	2		0	1	2	2	0
1218	2	4	1	1	0	0	0	99	3	0	2	7	1		0	1	0	2	0
1219	2	4	1	0	0	0	0	99	1	0	2	3	2		0	1	0	0	0
1220	2	1	1	1	0	0	0	99	3	0	3	3	1		0	1	1	2	0
1221	2	1	1	1	0	0	0	99	1	0	3	1	2		0	1	1	1	0
1222	2	1	1	0	1	2	2		8	1	3	1	3	1	1	5	2	0	3	0
1223	2	2	1	1	1		2	13	8	1	2	2	2	1	1	6	2	0	1	0
1224	2	1	0	1	1	2	2	11	1	0	2	3	1	1	1	8	2	0	0	0
1225	2	1	0	0		1	1	99	1	0	1	4	3	1	0	4	2	2	3	1
1226	2	6	0	1	0	0	0	99	3	0	2	3	1		0	1	0	0	0
1227	2	1	1	0	0	0	0	99	1	0	3	1	1		0	1	1	2	0
1228	2	2	1	0	0	0	0	99	3	0	1	4	1		0	1	0	2	0
1229	2	3	1	1	0	0	0	99	3	0	3	1	1		1	0	1	2	0
1230	2	5	0	0	0	0	0	99	3	0	1	96	3		0	1	1	2	4
1231	2	3	0	1	1	1	2	17	96	0	1	7	3	1	0	7	1	0	4	0
1232	2	2	0	1	1	1	2	18	3	0	1	2	3		1	4	0	2	3	0
1233	2	1	1	1	1	2	2	19	8	1	3	1	3	1	1	6	2	0	5	0
1234	2	2	1	1	0	0	0	99	3	0	2	1	2		0	1	2	2	0
1235	2	1	0	0	1	1	1	17	1	0	3	7	3		0	5	2	1	3	1
1236	2	1	0	0	1	2	2	9	8	1	2	2	3	1	1	8	1	0	2	0
1237	2	3	1	1	0	0	0	99	3	0	3	1	3		1	0	0	0	5
1238	2	4	1	1	0	0	0	99	3	0	1	7	2		1	0	1	2	0
1239	2	4	1	0	0	0	0	99	3	0	2	1	2		0	1	1	2	0
1240	2	1	1	1	0	0	0	99	3	0		4	2		0	1	1	2	0
1241	2	1	0	0	1	2	2		1	0	3	3	2		1	4	2	0	3	0
1242	2	3	1	0	0	0	0	99	3	0	2	2	2		0	1	2	2	0
1243	2	1	1	1	0	0	0	99	3	0	1	3	2		1	0	2	2	0
1244	2	1	1	0	0	0	0	99	3	0		1	1		0	1	1	2	0
1245	2	5	1	0	0	0	0	99	4	0	3	15	2		1	0	2	0	0
1246	2	3	0	1	1	1	2	16	3	1	2	2	2	1	1	6	2	1	0	0
1247	2	4	1	1	0	0	0	99	3	0	3	2	1		0	1	1	0	0
1248	2	2	1	0	0	0	0	99	1	0	3	1	2		0	1	1	1	0
1249	2	2	0	0	1	1	2	17	8	1	3	2	3	1	1	6	1	0	3	0
1250	2	3	0	0	1	1	2		1	0	1	2	2		0	4	1	2	1	0
1251	2	4	1	0	1	2	2	16	8	1	2	7	3	1	1	7	2	0	3	0
1252	2	3	1	1	0	0	0	99	5	0	2	1	3		0	1	1	0	2
1253	2	4	1	0	0	0	0	99	3	0	1	4	2		1	0	0	2	0
1254	2	1	1	1	1	1	2	18	4	0	3	2	3	1	1	5	1	0	3	0
1255	2	1	1	1	1	1	1	16	1	0	2	3	3	2	1	6	2	2	3	1
1256	2	2	1	1	1	2	2	10	8	1	1	4	3	1	1	8	2	0	1	0
1257	2	3	1	1	1	2	2	21	5	0	3	1	3	1	1	6	2	0	2	0
1258	2	1	0	1	1	1	1	21	3	0	3	7	3	1	1	4	2	2	3	1
1259	2	5	1	0	0	0	0	99	3	0	3	96	2		0	1	0	2	0
1260	2	1	0	0	1	2	2	16	5	0	1	4	3		1	6	2	0	2	0
1261	2	4	1	0	0	0	0	99	3	0	3	7	2		0	1	2	2	0
1262	2	1	1	0	1	1	2	20	8	1	3	7	3	1	0	6	2	0	3	0
1263	2	1	0	0	0	0	0	99	1	0	1	3	2		0	1	1	2	0
1264	2	2	1	0	0	0	0	99	3	0	1	1	2		0	1	1	2	0
1265	2	3	0	1	0	0	0	99	3	0	2	2	2		0	1	1	2	0
1266	2	3	1	1	0	0	0	99	1	0	3	1	2		0	1	0	2	0
1267	2	5	0	0	0	0	0	99	1	0	1	96	2		0	1	1	2	0
1268	2	5	0	0	0	0	0	99	1	0	1	96	3		0	1	0	2	3
1269	2	1	0	1	1	1	2	14	3	0	1	4	2	1	1	7	0	2	0	0
1270	2	5	0	0	0	0	0	99	3	0	3	96	2		0	1	0	2	0
1271	2	2	0	1	0	0	0	99	1	0		1	2		0	1	1	2	0
1272	2	1	0	0	1	1	2	16	3	0	3	4	2		1	5	2	2	0	0
1273	2	1	0	1	1	3	2	16	3	1	1	3	3	1	1	7	2	2	2	0
1274	2	1	1	0	1	1	1	17	1	1	3	1	3	1	1	5	1	0	1	1
1275	2	1	1	1	1	1	1	18	1	0	3	3	3	1	1	4	1	1	2	1
1276	2	3	1	1	1	2	1	17	3	0	3	1	2		1	5	0	2	2	1
1277	2	1	1	0	0	0	0	99	3	0	1	3	2		0	1	1	0	0
1278	2	6	0	1	0	0	0	99	4	0	3	2	3		0	1	1	2	1
1279	2	1	1	1	0	0	0	99	3	0	1	4	3		0	1	2	1	0
1280	2	6	1	0	1	1	2	17	3	0	1	1	3	1	1	6	2	1	2	0
1281	2	2	0	1	0	0	0	99	3	0	1	4	1		0	1	1	0	0
1282	2	3	0	0	1	1	2	13	8	1	3	7	3	1	1	7	1	0	4	0
1283	2	3	1	1	1	2	1	15	3	0	3	4	2		0	6	2	2	0	1
1284	2	4	1	0	0	0	0	99	1	0	3	4	1		0	1	1	2	0
1285	2	2	0	0	1	3	2	20	8	1	2	1	3	1	1	6	2	0	0	0
1286	2	1	1	0	0	0	0	99	3	0	3	1	2		1	0	1	2	0
1287	2	3	1	1	0	0	0	99	3	0		2	2		1	0	2	2	0
1288	2	1	1	1	0	0	0	99	1	0	1	4	2		0	1	2	2	0
1289	2	1	0	0	0	0	0	99	3	0	3	96	2		1	0	1	2	0
1290	2	2	1	0	1	2	2	17	5	0	2	4	3	1	1	7	2	0	3	0
1291	2	2	0	0	1	2	2	17	8	1	3	2	3	1	1	7	2	0	3	0
1292	2	1	1	0	1	1	1	16	1	0	1	96	3	1	1	5	2	2	0	1
1293	2	2	1	1	0	0	0	99	1	0	2	1	2		1	0	0	2	1
1294	2	1	0	0	1	1	2	18	8	1	2	1	3	1	0	6	2	0	4	0
1295	2	1	1	1	0	0	0	99	3	0	2	1	2		0	1	1	1	0
1296	2	3	0	0	1	2	2	16	8	1	3	1	3	1	1	7	1	0	1	0
1297	2	3	1	1	0	0	0	99	3	0	1	2	2		1	0	1	1	0
1298	2	1	0	0	1	1	1	14	1	0	1	4	2	1	1	6	2	2	1	1
1299	2	1	1	0	0	0	0	99	1	0	2	1	2		1	0	1	2	0
1300	2	3	1	1	1	1	2	17	5	0	3	1	3		1	5	0	0	1	0
1301	2	3	1	0	0	0	0	99	1	0	2	1	1		0	1	1	2	0
1302	2	4	0	1	0	0	0	99	4	0	1	2	3		0	1	1	1	0
1303	2	1	1	1	0	0	0	99	3	0		1	1		0	1	1	2	0
1304	2	3	1	1	1	2	2	16	8	1	2	3	3	1	1	7	0	0	3	0
1305	2	1	0	0	1	1		19	8	1		1	3	1	1	3	2	0	3
1306	2	1	0	0	1	3	1	15	1	0	2	7	2	1	1	6	1	2	1	1
1307	2	2	0	0	1	2	2	19	8	1	2	4	3	1	1	6	1	0	4	0
1308	2	1	0	0	1	1	1	21	8	1	3	2	3	1	1	4	2	0	2	1
1309	2	2	1	0	1	1	2	16	8	1	3	2	3	1	1	6	1	0	2	0
1310	2	1	0	1	0	0	0	99	3	0	3	7	1		0	1	1	2	0
1311	2	3	1	1	0	0	0	99	3	0	3	4	2		0	1	2	2	0
1312	2	1	0	0	1	2	2	20	4	0	2	4	3		1	5	2	2	5	0
1313	2	1	1	1	0	0	0	99	1	0	2	3	2		0	1	2	2	0
1314	2	1	0	0	1	2	2	16	8	1	3	4	3	1	1	7	1	0	1	0
1315	2	3	0	0	0	0	0	99	1	0	2	1	3		1	0	2	2	0
1316	2	4	0	1	0	0	0	99	3	0	3	3	2		0	1	1	2	0
1317	2	3	1	1	0	0	0	99	1	0	1	96	1		0	1	1	2	0
1318	2	3	0	0	1	2	2	18	8	1	3	1	3	1	1	6	1	0	3	0
1319	2	5	1	0	0	0	0	99	3	0	3	96	1		0	1	1	2	0
1320	2	3	0	1	1	1	2	18	8	1	1	1	3	1	1	5	2	0	1	0
1321	2	3	0	1	0	0	0	99	3	0		4	3		1	0	1	2	0
1322	2	1	1	1	0	0	0	99	3	0	3	4	2		0	1	2	2	0
1323	2	1	0	0	1	1	2	19	8	1	3	1	3	1	1	5	1	0	2	0
1324	2	1	0	0	1	1	2	17	8	1	1	4	3	1	1	6	1	0	2	0
1325	2	3	1	0	0	0	0	99	3	0	1	4	2		0	1	0	2	0
1326	2	3	0	0	0	0	0	99	1	0	2	7	2		1	0	1	2	0
1327	2	3	1	1	1	1	1	19	5	0	2	1	3	1	0	5	2	0	3	1
1328	2	3	1	1	0	0	0	99	1	0	2	2	2		0	1	0	2	0
1329	2	3	0	0	1	2	2	16	8	1	3	1	3	1	1	7	2	0	1	0
1330	2	3	1	1	0	0	0	99	3	0	1	4	2		0	1	0	2	0
1331	2	4	1	0	0	0	0	99	3	0	3	4	2		0	1	1	2	0
1332	2	1	0	1	0	0	0	99	3	0	3	1	2		1	0	0	2	0
1333	2	5	1	0	0	0	0	99	3	0	1	96	2		0	1	0	2	0
1334	2	1	1	0	0	0	0	99	3	0	2	4	2		0	1	0	2	0
1335	2	1	0	0	1	1	1	22	96	0	3	4	3	1	1	4	2	0	5	1
1336	2	3	0	0	1	1	1	17	3	0	3	3	2	1	1	5	2	2	0	1
1337	2	2	1	1	0	0	0	99	3	0	2	3	2		1	0	0	2	0
1338	2	3	0	0				99	3	0	1	4	2		0	1	1	2	0
1339	2	3	0	0	1	1	2	16	3	0		4	3	1	1	6	2	2	3	0
1340	2	1	0	0	0	0	0	99	1	0	1	1	2		1	0	2	1	0
1341	2	3	1	1	0	0	0	99	3	0	2	96	1		0	1	0	2	0
1342	2	3	1	0	0	0	0	99	3	0	3	1	1		0	1	0	2	0
1343	2	2	0	0	1	1	1	16	5	0	1	4	3	1	1	5	1	0	2	1
1344	2	2	1	0	1	2	2	17	3	0	3	4	3		1	6	2	2	5	0
1345	2	3	0	0	0	0	0	99	3	0	3	4	1		0	1	2	2	0
1346	2	5	0	0	1	2	2	18	8	1	3	15	2	1	1	6	1	0	1	0
1347	2	5	1	0	0	0	0	99	3	0	3	96	2		0	1	1	2	0
1348	2	4	1	1	1	1	2	19	8	1	1	2	3	1	1	5	2	0	3	0
1349	2	2	0	0	0	0	0	99	3	0		4	1		0	1	1	2	0
1350	2	1	0	0	0	0	0	99	1	0	3	96	2		0	1	2	2	1
1351	2	3	0	0	1	1	2	16	8	1	3	4	3	1	1	6	2	0	1	0
1352	2	2	1	0	0	0	0	99	1	0	3	7	2		1	0	0	0	0
1353	2	1	1	1	1	2	1	15	8	1	3	3	3	1	1	6	1	0	1	1
1354	2	2	1	0	0	0	0	99	3	0	3	4	3		1	0	0	2	0
1355	2	3	1	1	0	0	0	99	3	0	3	3	2		0	1	1	2	0
1356	2	2	1	1	0	0	0	99	1	0	1	1	1		0	1	0	2	0
1357	2	1	1	1	0	0	0	99	1	0	1	7	1		0	1	1	2	0
1358	2	1	1	1	0	0	0	99	4	0	1	4	2		1	0	2	2	0
1359	2	1	0	0	1	2	2	17	5	0	1	7	3	1	1	7	2	0	4	0
1360	2	1	0	1	1	1	2	12	1	0	1	1	2	1	1	7	1	2	2	0
1361	2	1	0	0	0	0	0	99	3	0	3	7	2		0	1	0	2	0
1362	2	2	1	1	1	2	2	14	8	1	2	2	3	1	1	8	2	0	1	0
1363	2	1	1	0	0	0	0	99	3	0	2	1	1		1	0	0	2	0
1364	2	2	1	1	0	0	0	99	1	0	1	1	2		1	0	1	2	0
1365	2	3	0	0	0	0	0	99	1	0	2	4	2		0	1	2	1	2
1366	2	4	0	0	0	0	0	99	4	0	3	2	3		0	1	0	1	2
1367	2	3	1	1	1	1	2	17	1	0	1	1	2	1	1	6	2	1	0	0
1368	2	1	1	1	1	2	2	16	1	0	1	1	3		1	6	1	1	2	0
1369	2	4	0	0	1	2	1	14	5	0	1	7	3	1	1	7	2	0	2	1
1370	2	3	0	0	0	0	0	99	3	0	1	96	2		1	0	0	2	0
1371	2	2	1	0	0	0	0	99	1	0	2	1	2		0	1	0	2	0
1372	2	3	0	0	0	0	0	99	3	0	3	7	1		0	1	1	2	0
1373	2	2	0	0	1	2	2		8	1	2	4	1	1	0	6	0	0	0	0
1374	2	1	0	1	1	1	2	20	8	1	3	7	3	1	0	6	2	0	4	0
1375	2	2	1	0	0	0	0	99	1	0	3	1	2		0	1	0	2	0
1376	2	2	1	1	0	0	0	99	1	0	2	1	2		0	1	1	1	0
1377	2	3	1	0	1	1	2	18	3	0	3	3	2	1	0	6	2	2	1	0
1378	2	1	1	0	0	0	0	99	3	0	1	7	1		0	1	1	2	0
1379	2	6	1	0	1	3	2		8	1	3	1	3	1	1	5	1	0	2	0
1380	2	2	0	0	1	3		19	1	0	2	1	3	2	1	5	0	2	4
1381	2	3	0	0	1	2	1	20	1	0	2	1	3	1	1	5	2	0	4	1
1382	2	4	1	0	0	0	0	99	3	0	3	96	1		0	1	1	2	0
1383	2	2	0	0	0	0	0	99	3	0	3	4	2		0	1	0	2	0
1384	2	1	1	1	0	0	0	99	3	0	3	3	1		1	0	2	2	0
1385	2	1	1	1	0	0	0	99	3	0		1	1		0	1	0	2	0
1386	2	1	1	0	0	0	0	99	3	0	3	1	2		0	1	2	2	0
1387	2	1	0	0	0	0	0	99	3	0	2	1	2		0	1	1	2	0
1388	2	1	1	1	0	0	0	99	1	0	1	1	1		0	1	1	2	0
1389	2	4	1	0	0	0	0	99	3	0	3	4	1		0	1	0	2	0
1390	2	3	1	1	0	0	0	99	3	0	3	2	2		1	0	0	2	0

## Sheet: variables
		Variable name	value label	Variable label
		pid		Individual anonymizer
		site	site	Korogocho or Viwandani study site
		religion	tta_q114	Respondent's religion
		belong2grp	yesno	Do you currently belong to a any group?
		volunteer	yesno	Do you do any unpaid volunteer work in the community?
		eversex	w2_eversex	Ever had sex?
		agedisp10	w2_agedisp10	Age disparate sex
		w2_condomuse	w2_condomuse	Used condom during last sex
		agefirstsex		Age at first sex
		livewith	w2_livewith	Whom do you live with?
		marital	marital	Whether AGYW married as at interview
		wlthtertile	wealthtertile	wealth tertile
		ethnicity	ethnicity	ethnicity of NUHDSS household head
		agecat	agecat	Respondent's Age (years)
		nopartners_py	nosexpartners_py	Number of sexual partners
		knowhivstatus	knowhivstatus	Whether respondent knows HIV status
		riskybehave		High risk sexual behaviour measure-sum
		peercat	peercat	Relationship with peer
		relparentcat	rel2parnt	Relationship with parents
		schlevel		schlevel Highest schooling level
		condomuse		Used condom during last sex

## Sheet: value_label
		site
			1	Korogocho
			2	Viwandani
		tta_q114
			1	Catholic
			2	Protestant
			3	Pentacostal
			4	Other Christian
			5	Muslim
			6	No Religion
		yesno
			0	no
			1	yes
			2	no
			6	other
			7	refused
			8	don't know
			9	NIU (not in universe)
			96	other
			97	refused
			98	don't know
			99	NIU (not in universe)
			995	missing:impute
		w2_eversex
			0	no
			1	yes
		w2_agedisp10
			0	Never had sex
			1	0-4
			2	5-9
			3	10-15
		w2_condomuse
			0	Never had sex
			1	yes
			2	no
		w2_livewith
			1	Single parent
			3	Both parents
			4	Guardian
			5	Alone or with friends
			8	Spouse
			96	Other
		marital:
			0	unmarried
			1	Currently married
		wealthtertile
			1	lowest
			2	middle
			3	highest
			6	other
			7	refused
			8	don't know
			9	NIU (not in universe)
			995	missing:impute
		ethnicity
			1	kikuyu
			2	luhya
			3	luo
			4	kamba
			5	meru
			6	embu
			7	kisii
			8	mijikenda
			9	swahili
			10	somali
			11	taita
			12	taveta
			13	masai
			14	kalenjin
			15	garre
			16	borana
			17	other:ajuran
			18	other:bajuni
			19	other:burji
			20	other:gabra
			21	other:harsi
			22	other:kuria
			23	other:malakote
			24	other:mbeere
			25	other:tharaka
			26	other:munyoyaya
			27	other:nubian
			28	other:orma
			29	other:oromo
			30	other:pokomo
			31	other:rendille
			32	other:sabaoti
			33	other:sakuye
			34	other:samburu
			35	other:suba
			36	other:teso
			37	other:turkana
			50	non-kenyan
			51	other non-kenyan:burundian
			52	other non-kenyan:ethiopian
			53	other non-kenyan:rwandese
			54	other non-kenyan:somalian
			55	other non-kenyan:sudanese
			56	other non-kenyan:tanzanian
			57	other non-kenyan:ugandan
			96	other
			97	refused
			98	don't know
			99	NIU (not in universe)
			995	missing:impute
		agecat
			1	12-14
			2	15-19
			3	20-23
		nosexpartners_py
			0	Never had sex
			1	1
			2	2-7
		knowhivstatus
			0	Never tested
			1	Ever tested & got result
			7	Refused
		peercat:
			0	None
			1	1 item
			2	2+ items
		rel2parnt
			0	None
			1	1 item
			2	2+ items
